# Supplementary material for: Impacts of solar intermittency on future photovoltaic reliability
Source: Nat Commun. 2020 Sep 22;11:4781. doi: 10.1038/s41467-020-18602-6 (PMC7508863; doi:10.1038/s41467-020-18602-6)
Supplement: Supplementary file 3 — Source Data [file 41467_2020_18602_MOESM3_ESM.xlsx]

## Sheet: Fig1a
2001-2009		2010-2018
K	pdf	K	pdf
0.045	0.216547	0.045	0.0530997
0.135	1.24701	0.135	0.803133
0.225	1.76225	0.225	1.91823
0.315	1.89665	0.315	2.07089
0.405	1.82198	0.405	1.95141
0.495	1.5905	0.495	1.72574
0.585	1.46356	0.585	1.44697
0.675	1.0902	0.675	1.09518
0.765	0.0224014	0.765	0.0464622

## Sheet: Fig1b
2001-2009		2010-2018
K	pdf	K	pdf
0.082	0.0466697	0.091	0.00963503
0.146	0.177345	0.153	0.11562
0.21	0.196013	0.215	0.15416
0.274	0.448029	0.277	0.183065
0.338	0.700045	0.339	0.404671
0.402	1.32542	0.401	1.00204
0.466	1.69878	0.463	1.37781
0.53	2.32415	0.525	1.88846
0.594	3.28554	0.587	3.33372
0.658	4.02292	0.649	4.74043
0.722	1.40009	0.711	2.91941

## Sheet: Fig1c
2001-2009		2010-2018
K	pdf	K	pdf
0.0805	0.0661026	0.0805	0
0.1415	0.198308	0.1415	0.0528821
0.2025	0.396616	0.2025	0.158646
0.2635	0.26441	0.2635	0.158646
0.3245	0.528821	0.3245	0.370175
0.3855	0.793231	0.3855	0.211528
0.4465	1.05764	0.4465	0.634585
0.5075	0.991539	0.5075	1.26917
0.5685	2.6441	0.5685	2.69699
0.6295	5.42041	0.6295	7.72078
0.6905	4.03226	0.6905	3.12004

## Sheet: Fig1d
2001-2009		2010-2018
K	pdf	K	pdf
0.3775	0.102407	0.3775	0
0.4125	0.204813	0.4125	0
0.4475	0.102407	0.4475	0.102407
0.4825	0.204813	0.4825	0.30722
0.5175	1.12647	0.5175	0.614439
0.5525	3.48182	0.5525	3.78904
0.5875	7.47568	0.5875	7.57808
0.6225	9.319	0.6225	10.1382
0.6575	5.12033	0.6575	5.73477
0.6925	1.43369	0.6925	0.30722

## Sheet: Fig2
latitude	longitude	delta mu/mu in January	delta mu/mu in July	delta LOLP in January	delta LOLP in July
-53.75	290.12	-0.0222491	0.00734636	0.0236483	-0.00483875
-51.25	286	-0.00716545	0.000697319	0.00825858	0.00107254
-51.25	290	-7.95302e-05	0.00587123	0.0091286	-0.00364667
-48.75	286.1	0.00822188	-0.028122	0.00954798	0.0182259
-48.75	289.89	0.0021569	-0.0108878	-0.00544547	0.00787319
-46.25	286.2	0.0157513	-0.0341669	-0.00799176	0.0102085
-46.25	289.8	0.000622212	-0.0262189	-0.0101904	0.0266406
-43.75	171.35	0.0356152	0.00272071	-0.0367558	-0.00164929
-43.75	289.04	-0.00420587	-0.043016	-0.013177	0.0299813
-43.75	292.5	0.000526324	-0.0181234	-0.00495139	0.0122746
-41.25	288.33	-0.00766125	-0.0345364	0.00440952	0.0132998
-41.25	291.67	-0.00254405	-0.0167781	0.0105841	0.0174017
-41.25	295	-0.00422321	-0.0150859	0.0190779	0.0207997
-38.75	175.18	0.0293297	0.0210314	-0.0518351	-0.0214109
-38.75	287.68	-0.00124739	-0.00877278	0.00466272	0.00159602
-38.75	290.89	-0.00343755	-0.00865029	0.0185722	0.00383226
-38.75	294.11	-0.00410168	-0.00981097	0.0310288	0.0129946
-38.75	297.32	-0.00579552	-0.0120616	0.00939242	0.0188289
-38.75	300.54	-0.0128404	-0.00738744	0.0325136	0.00784494
-36.25	141.21	0.00796967	0.0211565	-0.0144141	-0.0251528
-36.25	144.31	0.00889251	0.0229256	-0.0107471	-0.0125124
-36.25	147.41	0.0147521	0.0308048	-0.0320152	-0.0307811
-36.25	287.07	-0.00285079	0.00215894	0.0261264	-0.0102411
-36.25	290.17	-0.00479898	0.00381637	0.0251415	-0.0139531
-36.25	293.28	-0.004076	-0.0118223	0.0135398	0.020569
-36.25	296.38	-0.00230601	-0.00753623	0.0109083	0.012602
-36.25	299.48	-0.0068668	0.00392118	0.0224271	0.00488246
-36.25	302.59	-0.0132011	-0.00188417	0.0151212	0.00923197
-33.75	19.5	-0.00245123	-0.0122783	0.00739271	0.00857566
-33.75	22.5	-0.00495498	-0.0175054	0.00884272	0.0249141
-33.75	25.5	-0.010682	-0.0100224	0.00603007	0.00866653
-33.75	118.5	0.00471364	0.0180561	-0.00859937	-0.0276983
-33.75	121.5	0.00500696	0.00687082	-0.00579327	-0.0116313
-33.75	136.5	0.00715151	0.022316	-0.0126439	-0.0258679
-33.75	139.5	0.00151655	0.0256347	-0.00803312	-0.0242286
-33.75	142.5	-0.000701632	0.0279345	-0.000416818	-0.0164342
-33.75	145.5	0.00253402	0.0410103	0.00566595	-0.0268109
-33.75	148.5	0.007033	0.0459998	-0.00236568	-0.038233
-33.75	151.5	-0.00473668	0.0146347	0.00909936	-0.0223807
-33.75	289.5	-0.000474729	-0.00960933	-0.00165653	0.0132162
-33.75	292.5	-0.000143937	-0.00726241	-0.00567632	0.0145971
-33.75	295.5	-0.0074284	-0.0120165	0.0239051	0.0250292
-33.75	298.5	-0.00360002	0.000898271	0.00784947	0.0116227
-33.75	301.5	-0.00555221	0.00331494	0.00459986	0.0141219
-33.75	304.5	-0.00769501	0.000856911	0.0134966	0.00479729
-31.25	19.02	0.00101485	-0.0213776	0.0212073	0.0218273
-31.25	21.95	0.00415633	-0.0149334	0.0009739	0.0172225
-31.25	24.88	7.16346e-06	-0.010719	0.00064642	0.00739818
-31.25	27.8	-0.00420597	-0.0151873	-0.00160642	0.0120848
-31.25	115.61	0.00245897	0.0154444	-0.0104258	-0.0331158
-31.25	118.54	0.00572035	0.0204603	-0.0105551	-0.0285078
-31.25	121.46	0.005802	0.0152062	-0.00345154	-0.0163677
-31.25	124.39	0.00989093	0.00718185	0.00121112	-0.0097442
-31.25	127.32	0.010321	0.00522432	0.00134783	-0.00863399
-31.25	130.24	0.00858266	0.00544005	-0.0224233	-0.00026116
-31.25	133.17	0.00842501	0.0103216	-0.0181547	-0.00809184
-31.25	136.1	0.00872209	0.0175935	-0.0131667	-0.00931042
-31.25	139.02	0.00361756	0.018319	-0.0168112	-0.00613328
-31.25	141.95	0.00175337	0.0234992	0.00639335	-0.0120947
-31.25	144.88	0.000850615	0.0296275	0.0210057	-0.0268507
-31.25	147.8	0.00241125	0.0251554	0.0198715	-0.0254938
-31.25	150.73	-0.00440997	0.0185285	0.0165376	-0.0211761
-31.25	288.29	-0.00181577	-0.0113591	0.0119752	0.0211889
-31.25	291.22	0.00397498	-0.00934218	0.0020475	0.0173932
-31.25	294.15	-0.00677809	-0.00303005	0.0125747	0.0157799
-31.25	297.07	-0.0024218	0.000317481	0.00540356	0.0102265
-31.25	300	0.0059674	-0.000303478	0.000423378	0.0138731
-31.25	302.93	0.00412844	-0.00324236	-0.00194868	0.0101377
-31.25	305.85	0.0059459	0.00209857	0.00386179	0.000294021
-28.75	18.57	-0.00378873	-0.0146395	0.0420183	0.033036
-28.75	21.43	-0.00443711	-0.00558655	0.0228315	0.0154958
-28.75	24.29	-0.00765849	-0.00109823	0.0180825	0.0181477
-28.75	27.14	0.00182313	-0.00381721	-0.00708569	0.00635064
-28.75	30	-0.00985696	-0.00410161	0.0166602	0.00906066
-28.75	115.71	0.00248374	0.00523682	-0.000835655	-0.00848819
-28.75	118.57	0.00543451	0.00733809	0.0126744	-0.0115706
-28.75	121.43	0.00535365	-0.000823929	0.0191675	0.00838741
-28.75	124.29	0.0115538	-0.0063367	-0.00028251	0.0226452
-28.75	127.14	0.0117078	-0.00512513	-0.00776697	0.0368362
-28.75	130	0.0102043	-0.00455771	-0.0155121	0.0315995
-28.75	132.86	0.0120764	-0.00044295	-0.0044974	0.010035
-28.75	135.71	0.00885401	0.0109882	-0.00728503	-0.00359148
-28.75	138.57	0.00675754	0.0131674	0.00406985	0.00959214
-28.75	141.43	0.0026636	0.00919562	0.0190338	0.00479251
-28.75	144.29	0.00384985	0.00493786	0.0216768	0.000293931
-28.75	147.14	0.00362278	0.00996143	0.0165678	-0.0146195
-28.75	150	0.00345615	0.00798576	0.00138997	-0.00953077
-28.75	152.86	0.00845764	-0.0054049	-0.0196275	0.0106502
-28.75	290	0.00159606	0.000852019	-0.00937938	0.010655
-28.75	292.86	0.00687489	0.00164117	-0.00434935	0.00678035
-28.75	295.71	-0.00311374	0.00897126	0.00982155	0.00923082
-28.75	298.57	0.00830143	0.00254845	-0.00156601	0.00110632
-28.75	301.43	0.00583095	0.0035666	0.00616231	0.0032112
-28.75	304.29	0.00561601	0.00842864	-0.00267222	-0.0158797
-28.75	307.14	0.00942904	0.0142934	-0.00572072	-0.0180858
-28.75	310	-0.00272145	0.0126132	0.0149461	-0.0223748
-26.25	15.35	-0.00520445	-0.0120575	0.0373966	0.0379819
-26.25	18.14	-0.00989252	-0.00950784	0.0297538	0.028854
-26.25	20.93	-0.00834177	0.00168185	0.0200863	0.00676996
-26.25	23.72	-0.0112506	0.00399125	0.0332413	0.00835004
-26.25	26.51	-0.0146675	0.00511226	0.0261125	-0.0141681
-26.25	29.3	-0.00913272	0.00401812	0.0103557	-0.00523961
-26.25	32.09	-0.00148443	0.00403192	0.000135974	-0.00545751
-26.25	115.81	0.00693578	-0.00303927	0.00530577	0.0193621
-26.25	118.6	0.0101027	-0.0127723	0.0140831	0.031181
-26.25	121.4	0.0157751	-0.0146592	-0.00143724	0.0293434
-26.25	124.19	0.017102	-0.0128574	-0.0178068	0.0328957
-26.25	126.98	0.0143806	-0.0101842	-0.0192349	0.0371595
-26.25	129.77	0.0154863	-0.0105252	-0.0162336	0.0338172
-26.25	132.56	0.0159838	-0.00923946	-0.0208622	0.0237088
-26.25	135.35	0.00814579	0.00231349	-0.0155776	0.01623
-26.25	138.14	0.00432695	0.00375529	0.0115209	0.0206899
-26.25	140.93	0.0052926	-0.000638774	0.0137093	0.0103988
-26.25	143.72	0.00446508	-0.0031161	0.0128676	0.0199138
-26.25	146.51	0.0052697	-0.00181417	-0.000467848	0.00833844
-26.25	149.3	0.00808484	0.00422554	-0.010629	0.00854273
-26.25	152.09	0.00453474	0.00149277	-0.0153274	0.0209511
-26.25	291.63	0.00572329	0.000483943	-0.0223997	-0.00125764
-26.25	294.42	0.0124739	-0.000665996	-0.0257526	0.00739585
-26.25	297.21	0.0086001	0.00842699	-0.0186392	-0.0139762
-26.25	300	0.00163406	0.0126885	0.00994192	-0.0228347
-26.25	302.79	-0.00245958	0.0148017	0.0069929	-0.0340931
-26.25	305.58	0.00179039	0.0146139	-0.00441879	-0.0372043
-26.25	308.37	0.00426062	0.0166539	0.000886595	-0.0256652
-26.25	311.16	0.00615335	0.00809927	-0.00570837	-0.0190135
-23.75	15	-0.00507071	-0.00738357	0.0359459	0.0287524
-23.75	17.73	-0.00857358	-0.0045969	0.0181296	0.0256512
-23.75	20.45	-0.0101227	0.00690457	0.0157752	0.0213268
-23.75	23.18	-0.0140175	0.00733155	0.0299171	0.00422919
-23.75	25.91	-0.0122887	0.0113381	0.0215198	-0.00978444
-23.75	28.64	0.0011947	0.0112674	-0.00543695	-0.0258235
-23.75	31.36	0.0184512	0.0162255	-0.0303988	-0.0225421
-23.75	34.09	0.0227329	0.00943192	-0.0391988	-0.0207166
-23.75	45	0.0019504	0.00383403	-0.00727838	0.00736274
-23.75	115.91	0.00634705	-0.00612177	-0.012135	0.0355862
-23.75	118.64	0.00646983	-0.0111313	-0.00450729	0.0478942
-23.75	121.36	0.0166198	-0.0114102	-0.0136898	0.0411443
-23.75	124.09	0.0143473	-0.011083	-0.0257854	0.0397246
-23.75	126.82	0.0134014	-0.010703	-0.0217428	0.0365424
-23.75	129.55	0.0126727	-0.0114424	-0.0149621	0.0374737
-23.75	132.27	0.011947	-0.0091974	-0.0151859	0.0359741
-23.75	135	0.0110423	-6.54431e-05	-0.01941	0.0144625
-23.75	137.73	0.00767434	0.00191432	-0.00876448	0.0167435
-23.75	140.45	0.00495722	-0.000838165	0.000953878	0.0305159
-23.75	143.18	0.00271363	-0.00605553	-0.00454763	0.0386052
-23.75	145.91	0.0094729	-0.00159819	-0.024806	0.0391804
-23.75	148.64	0.0138574	0.00310676	-0.0296116	0.0319912
-23.75	151.36	0.00396297	0.00563419	-0.0171782	0.00086572
-23.75	290.45	-0.000483606	0.00107154	-0.0115793	0.0244708
-23.75	293.18	0.0213277	0.00192525	-0.0429142	-0.0068191
-23.75	295.91	0.0168647	0.00869042	-0.0331985	-0.0277711
-23.75	298.64	0.00179945	0.0127431	0.000406373	-0.033022
-23.75	301.36	0.00239637	0.0186479	0.00466708	-0.0451071
-23.75	304.09	0.00753291	0.0114127	-0.0120942	-0.0269434
-23.75	306.82	0.00592099	0.00816066	-0.0137116	-0.0318539
-23.75	309.55	0.00116593	0.00647873	0.00765241	-0.0207655
-23.75	312.27	0.00189442	0.00291933	0.00533903	-0.00761008
-21.25	14.78	0.000983581	-0.00483674	0.0182241	0.0370343
-21.25	17.46	0.00139755	0.00151611	-0.000813461	0.0322093
-21.25	20.15	-0.00586701	0.0106771	0.00876425	0.0148535
-21.25	22.84	-0.00669583	0.00889546	0.0261007	0.000311977
-21.25	25.52	0.0026156	0.00715796	0.00493357	-0.00690336
-21.25	28.21	0.0158857	0.00916147	-0.0285404	-0.0211051
-21.25	30.9	0.040535	0.018391	-0.0517234	-0.0303896
-21.25	33.58	0.043285	0.0133091	-0.053835	-0.0193354
-21.25	44.33	0.00642772	-0.00198846	-0.0125659	0.0200284
-21.25	47.01	0.0206394	0.0159798	-0.0209331	-0.0117144
-21.25	116.87	0.0096968	-0.00560679	-0.0128958	0.0428885
-21.25	119.55	0.00833439	-0.00892671	-0.0127905	0.0517839
-21.25	122.24	0.00832186	-0.00605847	0.0020818	0.0507346
-21.25	124.93	0.00624514	-0.00620078	0.00410296	0.0369373
-21.25	127.61	0.00320239	-0.00354388	0.00489623	0.0372871
-21.25	130.3	5.65797e-05	-0.0042759	0.00425542	0.0252879
-21.25	132.99	0.00550303	-0.00354657	-0.00470643	0.0163692
-21.25	135.67	0.00654934	0.00330071	-0.016229	0.0175254
-21.25	138.36	0.00591029	0.00645327	-0.0211063	0.0254704
-21.25	141.04	0.0027205	0.00304748	-0.00538738	0.0314382
-21.25	143.73	0.00470623	0.00124928	-0.0133421	0.036202
-21.25	146.42	0.0133693	-0.000601619	-0.0288849	0.039009
-21.25	149.1	0.0186699	-0.00191374	-0.0383344	0.0395324
-21.25	291.49	0.0189973	0.00165748	-0.0265168	0.0131779
-21.25	294.18	0.0398158	0.00544253	-0.0600238	-0.000827802
-21.25	296.87	0.0231106	0.0132092	-0.0308168	-0.0409995
-21.25	299.55	0.0139456	0.0172648	-0.0086735	-0.0577517
-21.25	302.24	0.0153559	0.0127169	-0.0168948	-0.0402688
-21.25	304.93	0.0116108	0.00606525	-0.014707	-0.0370463
-21.25	307.61	0.00332495	0.00477706	-0.0025411	-0.0329423
-21.25	310.3	-0.00922964	0.00336821	0.0169772	-0.0176574
-21.25	312.98	-0.0190838	0.00134978	0.0172084	-0.0158719
-21.25	315.67	-0.0108353	0.00653232	0.0115395	-0.0164302
-21.25	318.36	0.00621254	0.00520279	0.00571274	-0.0163828
-18.75	14.56	0.00909677	-0.00310869	-0.00970742	0.058772
-18.75	17.21	0.00914279	0.00435562	-0.0159788	0.0176041
-18.75	19.85	0.00256084	0.00920625	-0.00292203	-0.00445869
-18.75	22.5	0.0125529	0.00953026	-0.019867	-0.0142369
-18.75	25.15	0.0120081	0.00357988	-0.0121674	-0.00955203
-18.75	27.79	0.0137779	0.0025984	-0.0169216	0.00481138
-18.75	30.44	0.0331168	0.013721	-0.0360267	-0.0178816
-18.75	33.09	0.0482954	0.0182674	-0.0585263	-0.0287951
-18.75	35.74	0.0329075	0.0180193	-0.0441431	-0.0240027
-18.75	46.32	0.0346399	0.0111348	-0.0371072	-0.0281497
-18.75	48.97	0.0239534	0.026859	-0.0258477	-0.0344656
-18.75	123.09	-0.00114373	-0.0027179	0.00828174	0.0474579
-18.75	125.74	-0.0035309	-0.00249206	0.00658275	0.0481669
-18.75	128.38	-0.00679103	-0.00161642	0.000760211	0.0439343
-18.75	131.03	-0.00421612	-0.00228694	0.0011841	0.0418961
-18.75	133.68	-0.00261361	-0.00113817	0.00297978	0.0327839
-18.75	136.32	0.000520052	0.0015999	-0.0154304	0.032881
-18.75	138.97	0.00502653	0.00221837	-0.0178937	0.0391377
-18.75	141.62	0.00235066	-0.00160103	-0.00321701	0.0393634
-18.75	144.26	0.00980506	-0.00190142	-0.00822235	0.0260545
-18.75	289.85	0.0118459	0.00335813	-0.00605362	0.00824219
-18.75	292.5	0.0311561	0.0111441	-0.0357743	0.00385547
-18.75	295.15	0.0297305	0.0205722	-0.043028	-0.040473
-18.75	297.79	0.0167633	0.0200257	-0.0198859	-0.0553581
-18.75	300.44	0.0153899	0.0100566	-0.00808023	-0.0509033
-18.75	303.09	0.0110804	0.00283454	-0.00989647	-0.0346304
-18.75	305.74	0.00943704	0.000890171	-0.0191478	-0.0190793
-18.75	308.38	-0.00249447	0.00110816	0.00658217	0.00118769
-18.75	311.03	-0.0135842	-0.000362857	0.0213513	0.0183184
-18.75	313.68	0.00328452	-0.000115163	0.00142156	0.0136714
-18.75	316.32	0.0157318	0.00502942	-0.00742784	-0.00947368
-18.75	318.97	0.0216224	0.00587234	0.000328887	-0.0174496
-16.25	11.74	0.00686801	-0.00620664	-0.016415	0.0760402
-16.25	14.35	0.0156748	-0.00199438	-0.016158	0.0571016
-16.25	16.96	0.00931075	0.0020196	-0.0117848	0.0247601
-16.25	19.57	0.0147363	0.00631001	-0.0126477	0.0021838
-16.25	22.17	0.0263395	0.00478502	-0.0359897	-0.0110385
-16.25	24.78	0.0228143	0.0028533	-0.0308211	0.00153422
-16.25	27.39	0.0120482	0.00189449	-0.00957486	0.00860028
-16.25	30	0.0171349	0.00353849	-0.0135884	0.00398073
-16.25	32.61	0.0380917	0.0119739	-0.0408331	-0.0285878
-16.25	35.22	0.0450694	0.0162758	-0.0518504	-0.0317299
-16.25	37.83	0.038589	0.014062	-0.0491239	-0.0152973
-16.25	45.65	0.0276816	0.00559538	-0.0238068	-0.00490569
-16.25	48.26	0.0454607	0.0157839	-0.0380368	-0.0323211
-16.25	123.91	-0.00858779	-0.00208843	0.0207733	0.0616254
-16.25	126.52	-0.00582843	-0.000581387	0.0108897	0.0577676
-16.25	129.13	-0.00865242	-0.00447431	0.0084912	0.0627775
-16.25	131.74	-0.0071949	-0.00264276	0.0109594	0.0535261
-16.25	134.35	-0.00395014	-8.19043e-05	-0.00210582	0.0456962
-16.25	136.96	0.00256702	-0.000374783	-0.0119724	0.0400639
-16.25	142.17	-0.000206435	-0.00248482	-0.00190272	0.040135
-16.25	144.78	0.00206434	-0.00562199	-0.00270422	0.0242953
-16.25	288.26	0.00556242	0.00295656	0.0126825	0.00202327
-16.25	290.87	0.0175535	0.0158299	-0.00463097	-0.0392505
-16.25	293.48	0.0294975	0.0166798	-0.0278915	-0.0455593
-16.25	296.09	0.0174219	0.00549782	-0.0183294	-0.060913
-16.25	298.7	0.0195032	0.00663894	-0.0225766	-0.0519614
-16.25	301.3	0.0151337	0.0023095	-0.00817976	-0.0499523
-16.25	303.91	0.0124291	0.000400297	-0.0214566	-0.0244092
-16.25	306.52	0.0140247	0.00163902	-0.0230284	0.00666336
-16.25	309.13	0.00751665	-0.000116422	-0.00608534	0.0451665
-16.25	311.74	-0.000265435	-0.00187729	0.0021643	0.0406812
-16.25	314.35	0.0139445	-0.00156	-0.000124542	0.0218985
-16.25	316.96	0.0204267	0.00789027	0.00261682	-0.0124555
-16.25	319.56	0.0161963	0.00163393	-0.00648279	0.00431714
-13.75	14.14	0.0228785	-0.00254378	-0.0147825	0.0588167
-13.75	16.71	0.0188979	0.00109063	-0.0198941	0.0349904
-13.75	19.29	0.0137077	0.00349859	-0.0250651	0.0165363
-13.75	21.86	0.0119254	0.0016927	-0.015462	0.0155973
-13.75	24.43	0.00999662	-0.000252085	-0.0037547	0.0243227
-13.75	27	0.0114365	0.000989365	-0.0103973	0.0185687
-13.75	29.57	0.0145088	0.00374968	-0.0106137	-0.0119206
-13.75	32.14	0.0213796	0.0146376	-0.0216217	-0.0378079
-13.75	34.71	0.0371243	0.0219511	-0.0406624	-0.0433598
-13.75	37.29	0.0319506	0.0203188	-0.0354522	-0.0218297
-13.75	39.86	0.0261781	0.0117648	-0.0374006	-0.0209542
-13.75	129.86	-0.00143968	-0.00248947	0.0105183	0.0613081
-13.75	132.43	0.000369617	0.00259769	0.0153082	0.0387303
-13.75	135	0.00545419	0.00451453	-0.00894781	0.0167992
-13.75	142.71	-0.0016499	-0.00735234	-0.00517943	0.0288949
-13.75	284.14	-0.00539657	0.0019163	0.0340283	-0.00399536
-13.75	286.71	0.00227549	0.00889378	0.00568003	-0.0178776
-13.75	289.29	0.00220444	0.0175741	0.0116341	-0.034136
-13.75	291.86	0.0143594	0.0109186	-0.00696292	-0.0467788
-13.75	294.43	0.00541639	0.0115106	0.00674133	-0.0727907
-13.75	297	0.0060406	0.011368	0.013911	-0.0742158
-13.75	299.57	0.0136132	0.00812135	0.00286711	-0.0715339
-13.75	302.14	0.0143785	0.00577228	-0.0194034	-0.0704773
-13.75	304.71	0.0111248	0.00369773	-0.022403	-0.0430158
-13.75	307.29	0.0197698	-0.000397425	-0.0222729	0.0335564
-13.75	309.86	0.0163018	-0.00211099	-0.0192214	0.0643137
-13.75	312.43	0.0154982	-0.00158631	-0.00530249	0.0708405
-13.75	315	0.0174314	-0.00270791	-0.0031698	0.0253615
-13.75	317.57	0.0107126	0.00816181	-6.43361e-05	-0.0213882
-13.75	320.14	0.0068092	0.00783347	0.00793199	-0.000496763
-11.25	14.04	-0.00288636	-0.00603116	-0.00259835	0.06952
-11.25	16.6	0.0154789	-0.00275658	-0.0229362	0.0742805
-11.25	19.15	0.00194155	-0.00207384	-0.00319707	0.0658711
-11.25	21.7	0.00468826	-0.00223846	-0.00690896	0.054433
-11.25	24.26	0.0084184	-0.00277443	-0.00473478	0.048827
-11.25	26.81	0.0174345	-0.0027468	-0.015026	0.0437068
-11.25	29.36	0.0219768	0.000953888	-0.0216965	-0.00241272
-11.25	31.91	0.0216042	0.0160858	-0.0234967	-0.0431639
-11.25	34.47	0.0189534	0.0250842	-0.0227649	-0.0540975
-11.25	37.02	0.0109295	0.0225107	-0.0234598	-0.0295977
-11.25	39.57	0.0089999	0.011577	-0.0173559	-0.0248983
-11.25	284.68	-0.00203414	0.0116143	0.00775614	-0.00240595
-11.25	287.23	0.00833263	0.0101895	-0.00362579	-0.0396886
-11.25	289.79	-0.0007968	0.0119031	0.00647451	-0.050795
-11.25	292.34	0.000743194	0.00979679	0.00884132	-0.0618283
-11.25	294.89	-0.00460649	0.0066151	0.0192691	-0.0568542
-11.25	297.45	-0.00682118	0.00834519	0.0216082	-0.0651639
-11.25	300	0.00245422	0.0104093	0.0059468	-0.071932
-11.25	302.55	0.00157533	0.0105388	-0.00725559	-0.0866533
-11.25	305.11	0.00971175	0.00627854	-0.0120979	-0.048473
-11.25	307.66	0.0120353	-4.6093e-05	-0.0164935	0.024506
-11.25	310.21	0.0148281	-0.000547686	-0.0178973	0.0624565
-11.25	312.77	0.0243908	-0.00127519	-0.0160633	0.0779346
-11.25	315.32	0.0242257	-0.000190836	-0.0100436	0.0315611
-11.25	317.87	0.0156071	0.00370114	-0.00261707	-0.00865379
-11.25	320.43	0.0053868	0.020733	0.0213451	-0.0376044
-8.75	13.94	-0.00231676	-0.00814396	-0.000942409	0.0642821
-8.75	16.48	0.000830734	-0.00436587	-0.00559037	0.0801764
-8.75	19.01	-0.00316647	-0.00521728	0.00993203	0.0699063
-8.75	21.55	-0.00303606	-0.0043976	-0.00287436	0.064926
-8.75	24.08	0.00208197	-0.00466359	0.0003149	0.0603154
-8.75	26.62	0.00938553	-0.00386892	-0.0107577	0.0682763
-8.75	29.15	0.0162583	-0.000918343	-0.0291281	0.0409429
-8.75	31.69	0.0249524	0.00587199	-0.032691	-0.00824996
-8.75	34.23	0.029895	0.0192264	-0.0366154	-0.0485182
-8.75	36.76	0.0170856	0.0161196	-0.0260932	-0.0348265
-8.75	39.3	0.00672157	0.00762451	-0.0128974	-0.0113629
-8.75	148.31	-0.0121877	0.0206787	0.0142503	-0.013902
-8.75	282.68	-0.0112177	0.00363394	0.0266602	-0.00505254
-8.75	285.21	0.00216475	0.0105944	0.0205204	-0.0168843
-8.75	287.75	0.00404981	0.00836578	0.0095719	-0.036439
-8.75	290.28	-0.00876072	0.0110945	0.0280894	-0.0444322
-8.75	292.82	-0.00207492	0.0089929	0.0162588	-0.0436568
-8.75	295.35	-0.0112547	0.00776995	0.0373747	-0.0472416
-8.75	297.89	-0.001228	0.0097778	0.0103481	-0.0471241
-8.75	300.42	0.00327483	0.00730222	-0.00155242	-0.0543442
-8.75	302.96	0.00253351	0.00566821	-0.00568827	-0.0351197
-8.75	305.49	0.0135408	0.00255439	-0.00873936	-0.00709323
-8.75	308.03	0.00853784	-0.000161141	-0.00815455	0.0130039
-8.75	310.56	0.00926108	-0.00150165	-0.0103596	0.0613548
-8.75	313.1	0.00437316	-0.00360231	-0.0100853	0.0797754
-8.75	315.63	0.0142706	-0.0025684	-0.00249554	0.0657975
-8.75	318.17	0.0266434	-0.000242623	-0.0193402	0.0168127
-8.75	320.7	0.00582242	0.00749729	0.0094484	-0.0151718
-8.75	323.24	-0.0109848	0.00566368	0.0445177	-0.00514513
-6.25	13.85	0.00717919	0.00663159	-0.00793346	0.0192497
-6.25	16.36	0.000465136	-0.00246246	0.0011778	0.0498739
-6.25	18.88	0.000105436	-0.00931989	0.000345353	0.0690404
-6.25	21.4	2.53809e-05	-0.0115897	0.00720746	0.0664701
-6.25	23.92	-0.00377782	-0.0118542	0.0119289	0.0623123
-6.25	26.43	-0.0121086	-0.00484681	0.0257833	0.0497115
-6.25	28.95	-0.00758277	-0.00169475	0.0134353	0.0424911
-6.25	31.47	-0.00398389	0.000618648	0.00553116	0.0354529
-6.25	33.99	0.00852246	0.00370729	-0.0135287	-0.00719211
-6.25	36.5	-0.00110429	0.0139643	0.00452597	-0.0319147
-6.25	39.02	-0.00278098	0.0107891	0.0161249	-0.019962
-6.25	106.99	7.98941e-05	0.0108191	0.00735663	-0.0192741
-6.25	139.72	-0.0135443	0.00879453	0.00736451	0.00262004
-6.25	142.24	-0.0217551	0.0126364	0.012609	-0.00792174
-6.25	144.76	-0.030969	0.0244746	0.0161858	-0.0221582
-6.25	280.7	-0.0171582	-0.00984965	0.034602	0.0379659
-6.25	283.22	-0.00436498	0.00193439	0.0142858	-0.00548547
-6.25	285.73	-0.0090096	0.00644668	0.032593	-0.0231158
-6.25	288.25	-0.0131078	0.00840169	0.0430181	-0.0275796
-6.25	290.77	-0.00448365	0.0120791	0.02585	-0.0387359
-6.25	293.29	-0.00319387	0.00924262	0.0200957	-0.0305837
-6.25	295.8	-0.000860069	0.00987411	0.0172053	-0.0428888
-6.25	298.32	0.0058672	0.0111892	0.00202047	-0.040275
-6.25	300.84	-0.00368736	0.00876812	-0.00242817	-0.0261721
-6.25	303.36	0.0099657	0.00729207	-0.0140676	-0.0154466
-6.25	305.87	0.00848336	0.00384804	-0.0117754	0.00567245
-6.25	308.39	0.00154481	-0.0016135	-0.000732363	0.0402907
-6.25	310.91	-0.00367231	-0.00409663	0.0111319	0.0645753
-6.25	313.43	-0.00986186	-0.00535701	0.0188678	0.0828469
-6.25	315.94	-0.00802601	-0.00451979	0.0431047	0.0825268
-6.25	318.46	-0.00848915	-0.00381715	0.0503552	0.0708025
-6.25	320.98	-0.00365372	-0.00214611	0.0373051	0.057616
-6.25	323.5	-0.00883475	0.000656077	0.0329629	0.0289696
-3.75	11.25	0.000366705	-0.0070375	-0.0120476	0.0151824
-3.75	13.75	0.00186503	-0.00386928	-0.00405982	0.0113415
-3.75	16.25	0.00371363	-0.0053768	-0.00591787	0.0174827
-3.75	18.75	0.00616448	-0.0113166	-0.00784738	0.0496364
-3.75	21.25	0.00227151	-0.012199	-0.00308504	0.0449991
-3.75	23.75	-0.00826903	-0.0126975	0.0162105	0.0452516
-3.75	26.25	-0.0243063	-0.00818785	0.0270085	0.0395913
-3.75	28.75	-0.0252768	-0.00234548	0.0380905	0.0127103
-3.75	31.25	-0.0216464	-0.00121171	0.0252327	0.0243333
-3.75	33.75	-0.00411038	-0.00426135	0.0122386	0.054994
-3.75	36.25	-0.0179569	0.005858	0.0305996	-0.0168559
-3.75	38.75	-0.0169443	0.0074427	0.0448443	-0.017214
-3.75	103.75	0.00392765	0.0162767	0.000636091	-0.0265768
-3.75	121.25	-0.0110829	0.0339786	0.0059285	-0.0454289
-3.75	133.75	-0.0180631	-0.00517798	0.0203111	0.0181215
-3.75	136.25	-0.0144576	-0.0160004	0.0264742	0.02365
-3.75	138.75	-0.0262315	-0.00741884	0.0247523	0.0115291
-3.75	141.25	-0.0288417	-0.00560462	0.0350907	0.0154053
-3.75	143.75	-0.024911	-0.00122323	0.0343573	0.00613342
-3.75	281.25	0.0144034	-0.00425176	0.0190681	0.00960548
-3.75	283.75	-0.00718255	0.0114545	0.0340737	-0.021054
-3.75	286.25	-0.0153399	0.00822745	0.043647	-0.012132
-3.75	288.75	-0.0071802	0.00963885	0.0278971	-0.0208308
-3.75	291.25	0.000878195	0.00700999	0.0140722	-0.0201134
-3.75	293.75	0.00511648	0.00590844	0.00201413	-0.00469709
-3.75	296.25	0.00856462	0.00783581	-0.00640166	-0.0224501
-3.75	298.75	-0.000589632	0.00953363	0.0129862	-0.0378459
-3.75	301.25	-0.0119095	0.00845389	0.0383936	-0.0277891
-3.75	303.75	-0.00783981	0.00388076	0.0372528	-0.0136698
-3.75	306.25	-0.00150783	-0.00298878	0.0231891	0.0109784
-3.75	308.75	-0.00976963	-0.00493097	0.0340675	0.0333693
-3.75	311.25	-0.0145062	-0.00485522	0.0495241	0.0145998
-3.75	313.75	-0.0144932	-0.00823252	0.0534396	0.0348385
-3.75	316.25	-0.0144942	-0.0111013	0.0608845	0.0643201
-3.75	318.75	-0.00915757	-0.00825765	0.0414855	0.0711623
-3.75	321.25	-0.0109179	-0.0044862	0.0299415	0.0575267
-1.25	11.25	-0.000893031	-0.00832297	-0.00373917	0.0184991
-1.25	13.75	-0.000971637	-0.00134915	-0.00255244	-0.00101786
-1.25	16.25	0.00349561	-0.00846864	-0.0113172	0.0201918
-1.25	18.75	0.00317192	-0.0107798	-0.00600566	0.0200858
-1.25	21.25	0.00118549	-0.00744744	-0.00769945	0.00566965
-1.25	23.75	-0.0060631	-0.00939136	0.00234076	0.0178061
-1.25	26.25	-0.014616	-0.00379817	0.0162154	0.00503195
-1.25	28.75	-0.0245759	-0.00349785	0.035968	0.00714866
-1.25	31.25	-0.0190037	-0.00604876	0.031214	0.0226442
-1.25	36.25	-0.0309565	0.00928073	0.0625017	-0.0135092
-1.25	38.75	-0.0274897	-0.00202416	0.0729433	0.00357386
-1.25	41.25	-0.0251031	-0.00520617	0.0551524	0.0192944
-1.25	101.25	0.00982632	0.0198316	-0.00834815	-0.0210394
-1.25	103.75	0.00263188	0.0148422	-0.000100173	-0.0204829
-1.25	111.25	0.0047203	0.0186852	-0.000895302	-0.00850964
-1.25	113.75	0.00504506	0.0252371	-0.00320467	-0.027701
-1.25	116.25	-0.00830933	0.0195468	0.00873818	-0.0193022
-1.25	121.25	-0.00997889	0.0187298	0.0199802	-0.0273974
-1.25	281.25	0.00869285	-0.00756424	0.0120956	0.0216492
-1.25	283.75	-0.00571962	0.00774615	0.0291795	-0.0186929
-1.25	286.25	-0.00494686	0.0104337	0.0262384	-0.020365
-1.25	288.75	-0.00475347	0.00647021	0.0218695	-0.0120776
-1.25	291.25	-0.00248661	0.00890161	0.0107923	-0.0138335
-1.25	293.75	0.000813976	0.00915496	0.00610265	-0.0232728
-1.25	296.25	0.00134909	0.00889079	0.00422813	-0.0204613
-1.25	298.75	-0.000526615	0.0106503	0.0222971	-0.0263427
-1.25	301.25	-0.00867296	0.00277678	0.0494655	0.00162679
-1.25	303.75	-0.00667255	-0.00283661	0.0485182	0.00287857
-1.25	306.25	-0.00428856	-0.0042551	0.0411754	0.01037
-1.25	308.75	-0.00482719	-0.00704336	0.0349836	0.00908909
-1.25	311.25	-0.00140234	-0.0102037	0.026739	0.018086
-1.25	313.75	-0.000522999	-0.00963967	0.0171717	0.00291279
1.25	11.25	0.00251616	-0.00722611	-0.0133611	0.0153728
1.25	13.75	0.00580677	0.000307343	-0.018947	0.0116023
1.25	16.25	0.00644271	0.000193262	-0.0223332	0.0180445
1.25	18.75	0.00552773	0.00342217	-0.0132561	0.0046001
1.25	21.25	0.00183093	-0.00123743	0.00376143	0.00854336
1.25	23.75	-0.00729265	-0.00286655	0.0297527	0.00709872
1.25	26.25	-0.0164248	-0.00288208	0.0442428	0.00075966
1.25	28.75	-0.0205479	-0.000748638	0.0596738	-0.000433115
1.25	31.25	-0.0189916	-0.00140781	0.0538076	0.0075116
1.25	33.75	-0.0170526	0.00311253	0.0608508	-0.000490147
1.25	36.25	-0.0255463	0.000233305	0.0777609	0.0129564
1.25	38.75	-0.0215806	-0.00930579	0.0879335	0.0363104
1.25	41.25	-0.01952	5.79314e-05	0.0850254	-0.00807248
1.25	43.75	-0.0156072	-0.0037307	0.0619084	0.00676617
1.25	98.75	0.0127425	0.0214495	-0.0213343	-0.0277887
1.25	101.25	0.0273939	0.0389939	-0.0380631	-0.0436793
1.25	111.25	0.0199218	0.0198285	-0.0284289	-0.0224966
1.25	113.75	0.0273541	0.0077135	-0.0247579	-0.00140983
1.25	116.25	0.00592019	0.00900478	-0.00327397	-0.00128591
1.25	281.25	-0.0320752	-0.00806556	0.0572571	0.000519469
1.25	283.75	-0.00844351	0.016641	0.0291495	-0.0230998
1.25	286.25	-0.0105701	0.0100495	0.0488801	-0.0236269
1.25	288.75	-0.00844299	0.0123444	0.0350594	-0.0229852
1.25	291.25	-0.0147166	0.0152882	0.0351663	-0.0281567
1.25	293.75	-0.00464905	0.0156633	0.0218663	-0.0367852
1.25	296.25	-0.00410512	0.0119692	0.0277412	-0.0260068
1.25	298.75	-0.00358584	0.00976954	0.0300263	-0.0212327
1.25	301.25	-0.005133	0.00641954	0.0200721	-0.00621895
1.25	303.75	-0.010626	0.0110402	0.0375851	-0.00641926
1.25	306.25	0.00304526	0.00954057	0.0121791	-0.0239756
1.25	308.75	0.00366626	0.00357553	0.00360422	-0.0298709
3.75	11.25	0.00212541	-0.00783503	-0.00364467	0.00099315
3.75	13.75	0.00104334	-0.00648888	-0.00323649	0.0191418
3.75	16.25	0.00176113	-0.00143319	-0.0142239	0.0125411
3.75	18.75	0.00377666	0.00290453	-0.0142759	0.00620292
3.75	21.25	0.00370076	0.00243162	-0.00486614	0.00521327
3.75	23.75	3.69189e-05	0.00734678	0.0121603	-0.0123012
3.75	26.25	-0.00382303	0.00280631	0.0389332	0.00251376
3.75	28.75	-0.00684524	0.000381095	0.0558767	-0.00576689
3.75	31.25	-0.0185548	0.00359765	0.0887563	-0.00855645
3.75	33.75	-0.0178304	0.00799984	0.0896809	-0.00953349
3.75	36.25	-0.0128508	0.00911418	0.0879233	-0.0125029
3.75	38.75	-0.0146634	0.0106949	0.0757378	-0.0138963
3.75	41.25	-0.0139369	0.00747627	0.0884253	-0.0184572
3.75	43.75	-0.0098634	-0.000835642	0.0780528	-0.00354417
3.75	46.25	-0.00723352	-0.00533194	0.0468835	0.00895188
3.75	98.75	0.0055195	0.00454495	0.000120666	0.00296841
3.75	101.25	0.0181495	0.0185453	-0.0364929	-0.0154234
3.75	113.75	0.00949281	0.00181277	-0.00867745	0.00520853
3.75	116.25	-0.00140557	-0.00424625	0.00434175	0.0124295
3.75	283.75	-0.0079424	-0.000465672	0.0294223	-0.00558725
3.75	286.25	-0.00504754	0.0170834	0.00701458	-0.0201551
3.75	288.75	-0.00903513	0.0150142	0.0306717	-0.0330672
3.75	291.25	-0.0204311	0.0128718	0.0574111	-0.0121231
3.75	293.75	-0.0133107	0.0169176	0.0554369	-0.030789
3.75	296.25	-0.00225725	0.0119475	0.0305475	-0.0265931
3.75	298.75	-0.00101512	0.0184519	0.0063453	-0.0296577
3.75	301.25	-0.00515683	0.0237509	0.0071181	-0.023219
3.75	303.75	-0.00567352	0.0190824	0.00344522	-0.0117833
3.75	306.25	0.00316367	0.0232621	-0.0113692	-0.0313579
3.75	308.75	-0.000227352	0.00868857	0.000886076	-0.0261071
6.25	1.26	-0.00975603	-0.00610717	0.0741073	0.0210164
6.25	3.78	-0.00979837	-0.0084389	0.0608769	0.015207
6.25	6.29	-0.00877572	-0.00486728	0.0535579	0.0033991
6.25	8.81	-0.00538145	-0.0122964	0.0448447	0.0140164
6.25	11.33	-0.00538757	-0.00666019	0.0359268	0.00115945
6.25	13.85	-0.00398734	-0.00362214	0.0344121	-0.00853679
6.25	16.36	-0.000692904	-0.00213365	0.0252029	-0.00857938
6.25	18.88	0.00321949	-0.0041004	-0.0115878	0.00684945
6.25	21.4	0.00685896	0.000570983	-0.0210735	-0.00278148
6.25	23.92	0.000453323	0.00264123	0.00910014	-0.00256001
6.25	26.43	-0.00720725	0.00818647	0.0452636	-0.0104026
6.25	28.95	-0.00717646	0.0099235	0.05802	-0.0201813
6.25	31.47	-0.0111506	0.00981951	0.0603018	-0.025077
6.25	33.99	-0.0119831	0.0193602	0.0860527	-0.033335
6.25	36.5	-0.0214005	0.0360536	0.0934079	-0.0464383
6.25	39.02	-0.0214854	0.0435246	0.0823277	-0.0302566
6.25	41.54	-0.0154373	0.0092156	0.110562	-0.00432999
6.25	44.06	-0.00708724	0.00453757	0.0952934	-0.00622448
6.25	46.57	-0.00223586	-0.00289157	0.0640786	0.00685246
6.25	101.96	0.0189046	0.0159005	-0.0245387	-0.00789402
6.25	117.06	-0.00089494	-0.00975014	-0.00727534	0.0262316
6.25	283.22	-0.00189732	0.0171493	0.0103485	-0.0271356
6.25	285.73	-0.00476078	0.010459	0.000618633	-0.013902
6.25	288.25	-0.00380589	0.0224343	0.0102482	-0.0303904
6.25	290.77	-0.00688979	0.0189765	0.0425641	-0.0382069
6.25	293.29	-0.00310409	0.0204028	0.0311703	-0.0412334
6.25	295.8	0.00262318	0.0174932	-0.00848414	-0.0379016
6.25	298.32	0.00677763	0.0173098	-0.0179096	-0.0367369
6.25	300.84	-0.00968199	0.0164951	0.0229151	-0.0450657
6.25	351.19	-0.00935249	-0.0257793	0.0490435	0.0392893
6.25	353.71	-0.0137536	-0.0132676	0.0756572	0.032991
6.25	356.22	-0.0139805	0.00304141	0.088277	0.00984239
6.25	358.74	-0.008873	-0.000164407	0.0822622	0.00909985
8.75	1.27	-0.00391437	0.00143089	0.10006	-0.00349162
8.75	3.8	-0.00578004	-0.00223441	0.0948342	-0.00707233
8.75	6.34	-0.0057063	-0.00554583	0.102823	0.00630813
8.75	8.87	-0.00528808	-0.0048212	0.113747	0.00854252
8.75	11.41	-0.0063868	-0.00801578	0.100279	0.0151295
8.75	13.94	-0.00604219	-0.007718	0.100979	0.00530764
8.75	16.48	-0.00786931	-0.0036219	0.0998309	-0.00810771
8.75	19.01	-0.00680565	0.00224461	0.0691574	-0.00972152
8.75	21.55	-0.00635478	0.000716136	0.0599971	-0.00593909
8.75	24.08	-0.0076856	0.00227111	0.0780346	-0.0153277
8.75	26.62	-0.00825803	0.00549587	0.100144	-0.0275253
8.75	29.15	-0.00920266	0.0141266	0.0993545	-0.0390975
8.75	31.69	-0.0107903	0.0153219	0.0928407	-0.031188
8.75	34.23	-0.0154409	0.0245582	0.106126	-0.0366658
8.75	36.76	-0.0251457	0.0417442	0.0868696	-0.0460077
8.75	39.3	-0.0237989	0.0227084	0.0964037	-0.0267862
8.75	41.83	-0.0164951	0.00388482	0.0825126	-0.00515784
8.75	44.37	-0.0103963	0.00602555	0.0672666	-0.00333404
8.75	46.9	-0.00187879	0.00568662	0.0455434	-0.00604153
8.75	49.44	0.00446121	0.00375889	0.0122672	-0.00247042
8.75	77.32	0.0138856	0.0136339	-0.0458595	0.00574067
8.75	125.49	0.00298608	-0.00335785	0.00536415	0.0147671
8.75	277.61	-0.00346809	0.0161306	0.00284888	-0.0106834
8.75	282.68	-0.00428496	0.0098247	0.019685	-0.0123887
8.75	285.21	-0.00400236	0.00783604	0.029054	0.00166897
8.75	287.75	0.00263333	0.0112116	-0.0212489	-0.0104559
8.75	290.28	0.00347104	0.0104728	0.00651512	-0.0222829
8.75	292.82	0.00316011	0.00656791	-0.00370009	-0.0274947
8.75	295.35	0.00400068	0.00830123	-0.0256818	-0.0240054
8.75	297.89	0.00205294	0.0093868	-0.00236388	-0.0283288
8.75	348.59	-0.0120995	-0.00573462	0.0656245	0.00610226
8.75	351.13	-0.00564223	-0.00907723	0.0698819	0.00668252
8.75	353.66	-0.00440127	-0.006475	0.0786982	0.0088216
8.75	356.2	-0.00457372	-0.00363102	0.0807273	0.00640492
8.75	358.73	-0.00461814	-0.00397248	0.0913039	0.00427773
11.25	1.28	-0.00489335	0.00170733	0.110917	-0.00626195
11.25	3.83	-0.00461897	0.00227074	0.10393	-0.00297696
11.25	6.38	-0.00499769	-0.00166961	0.103242	-0.00104114
11.25	8.94	-0.00567817	-0.000906328	0.119038	0.000650804
11.25	11.49	-0.00831156	-0.000512619	0.123165	0.000555381
11.25	14.04	-0.00781809	0.00193133	0.126046	-0.00292563
11.25	16.6	-0.00930295	-0.000548586	0.111935	-0.00421981
11.25	19.15	-0.00852944	0.00609036	0.10016	-0.0101459
11.25	21.7	-0.00781971	0.00622	0.0965041	-0.0216699
11.25	24.26	-0.00803887	0.00515216	0.100436	-0.0210755
11.25	26.81	-0.00782422	0.00869472	0.107986	-0.0289677
11.25	29.36	-0.00860254	0.0128033	0.116363	-0.0285188
11.25	31.91	-0.0112698	0.00835691	0.128557	-0.0206847
11.25	34.47	-0.0144692	0.0138047	0.131876	-0.0315409
11.25	37.02	-0.0202968	0.0406371	0.119758	-0.0519052
11.25	39.57	-0.0252563	0.0146045	0.0909798	-0.0124648
11.25	42.13	-0.0111358	0.00286768	0.0427821	0.00121512
11.25	49.79	0.012294	-1.62848e-05	-0.0141319	-0.0117887
11.25	77.87	0.00964158	0.00672028	-0.032033	0.0107473
11.25	103.4	0.000545026	0.0234603	-0.00380579	-0.00956977
11.25	105.96	0.000176497	0.0210419	-0.00460035	-0.00799967
11.25	123.83	-0.00526969	0.000354315	0.00717315	0.00820888
11.25	274.47	-0.00514038	0.0139549	0.0226989	-0.0124096
11.25	287.23	-0.00170365	0.00952825	0.0241664	-0.0329986
11.25	289.79	0.00124242	0.00366944	0.0112725	-0.013153
11.25	345.96	-0.0110941	-1.029e-05	0.0978745	-0.00265256
11.25	348.51	-0.00997086	0.0126253	0.118032	-0.00840604
11.25	351.06	-0.00815292	0.00643005	0.105952	-0.0156274
11.25	353.62	-0.00821528	-0.0026158	0.112602	-0.0113852
11.25	356.17	-0.00810988	-0.009401	0.119278	0.0120985
11.25	358.72	-0.00586476	-0.00430756	0.122929	0.00091936
13.75	1.29	-0.00690641	-0.0122449	0.102746	0.0201595
13.75	3.86	-0.00539515	-0.00914407	0.103573	0.00324289
13.75	6.43	-0.00519182	-0.00987553	0.0966355	0.0130245
13.75	9	-0.00545573	-0.0111454	0.0860231	0.0152514
13.75	11.57	-0.0059998	-0.0122511	0.0986869	0.0258876
13.75	14.14	-0.00727954	-0.00815162	0.0979675	0.0128334
13.75	16.71	-0.0085391	-0.00585256	0.0962016	0.00996071
13.75	19.29	-0.00867307	-0.00187611	0.0802747	0.00303643
13.75	21.86	-0.00835876	-0.0033254	0.0677012	0.00792387
13.75	24.43	-0.00864788	-0.00310082	0.0753952	-0.00212693
13.75	27	-0.00844047	0.00464883	0.0707639	-0.0231729
13.75	29.57	-0.0092538	0.00922124	0.0925113	-0.0348886
13.75	32.14	-0.00930079	0.00958148	0.121302	-0.039151
13.75	34.71	-0.0115763	0.0125762	0.132989	-0.0447113
13.75	37.29	-0.0181978	0.0198023	0.122537	-0.0296981
13.75	39.86	-0.0255949	0.00922111	0.0838109	-0.0126632
13.75	42.43	-0.00319625	0.00691478	0.0480696	-0.0166607
13.75	45	-0.00893236	0.00427748	0.0596809	-0.0176902
13.75	47.57	-0.0143702	0.0037184	0.076433	-0.0269838
13.75	75.86	0.00099427	0.0297004	-0.0119547	-0.00689907
13.75	78.43	0.00288535	-0.0109167	-0.0194385	0.030209
13.75	99	0.00360184	0.0363472	-0.0325666	-0.0316372
13.75	101.57	0.00948084	0.0320476	-0.0333125	-0.0155597
13.75	104.14	0.0111696	0.0171253	-0.0179712	0.000700416
13.75	106.71	0.00818151	0.0182733	-0.0165774	-0.00958729
13.75	122.14	-0.00308286	0.00754259	-0.000118741	0.0110943
13.75	271.29	0.00504124	0.0121937	-0.0232575	-0.00916539
13.75	273.86	0.00870803	0.009619	-0.0319462	-0.00149568
13.75	276.43	0.00160364	0.00777605	-0.0107569	-0.0188723
13.75	343.29	-0.0140381	0.000437761	0.0865271	-0.00136346
13.75	345.86	-0.012166	0.0015573	0.095928	-0.00272069
13.75	348.43	-0.0117539	-0.0014425	0.0976393	-0.00346801
13.75	351	-0.00963081	-0.00313189	0.0972425	-0.00281917
13.75	353.57	-0.00762125	-0.00593983	0.100722	0.00401115
13.75	356.14	-0.00853062	-0.00868826	0.0911558	0.0122891
13.75	358.71	-0.00864052	-0.00886673	0.095761	0.0191592
16.25	1.3	-0.00815004	-0.00829977	0.0916617	0.0483158
16.25	3.91	-0.00666506	-0.0127799	0.0891467	0.0408917
16.25	6.52	-0.0075134	-0.0154994	0.0951271	0.0541863
16.25	9.13	-0.00741837	-0.0141752	0.0892485	0.0741601
16.25	11.74	-0.00708195	-0.0121743	0.0895522	0.0838981
16.25	14.35	-0.00781889	-0.011011	0.0893894	0.0699576
16.25	16.96	-0.00789355	-0.00896141	0.0829535	0.0465745
16.25	19.57	-0.00790471	-0.00823326	0.073696	0.0268658
16.25	22.17	-0.00717315	-0.00927778	0.0557347	0.0284902
16.25	24.78	-0.0070171	-0.00789743	0.0631691	0.027407
16.25	27.39	-0.00774554	-0.00165534	0.0652449	0.000962882
16.25	30	-0.00853389	0.00678983	0.0718863	-0.0333528
16.25	32.61	-0.00844511	0.00556358	0.0764483	-0.0294552
16.25	35.22	-0.00953766	0.00372977	0.0971116	-0.0251519
16.25	37.83	-0.0142812	0.00407659	0.0723485	-0.0213067
16.25	43.04	-0.00807634	0.00312276	0.0645209	-0.0267995
16.25	45.65	-0.0141399	-0.000615604	0.0910651	0.00644237
16.25	48.26	-0.0125806	-0.00461371	0.0953566	0.0232363
16.25	50.87	-0.013201	-0.00480656	0.0920735	0.0200504
16.25	74.35	0.00275819	3.36379e-05	0.00291187	0.0180425
16.25	76.96	0.0101139	-0.0152928	-0.0138384	0.0369886
16.25	79.57	0.00978201	-0.0232568	-0.0209053	0.0330132
16.25	95.22	0.00255602	0.0219726	-0.0460884	-0.0207892
16.25	97.83	0.0040369	0.0305068	-0.0532242	-0.0345821
16.25	100.43	0.0061746	0.0183956	-0.0348609	-0.0232506
16.25	103.04	0.0132237	0.0105604	-0.0339847	0.00145882
16.25	105.65	0.023482	0.0107475	-0.0278607	-0.00152741
16.25	121.3	-0.00270195	0.00868284	0.00388026	0.00803736
16.25	262.17	0.00129188	0.00837948	-0.0330226	-0.0215977
16.25	264.78	-0.00130391	0.00422212	-0.0220254	-0.0127536
16.25	267.39	0.00357093	0.00821697	-0.0285476	-0.017863
16.25	270	0.0225356	0.0137594	-0.043265	-0.0256135
16.25	345.65	-0.0115517	0.0024398	0.0751828	0.00722588
16.25	348.26	-0.0115815	-0.00124564	0.0839084	0.0216803
16.25	350.87	-0.010039	-0.00661283	0.0826961	0.0297336
16.25	353.48	-0.00776151	-0.00716198	0.0862866	0.0288229
16.25	356.09	-0.00823539	-0.00700519	0.0857217	0.0193821
16.25	358.7	-0.00882089	-0.00605959	0.0872782	0.0305151
18.75	1.32	-0.0052995	-0.00587744	0.0810196	0.0647793
18.75	3.97	-0.00579655	-0.00868395	0.0747623	0.0887511
18.75	6.62	-0.00668762	-0.0109349	0.0802286	0.0912605
18.75	9.26	-0.00737488	-0.0113655	0.0794259	0.108058
18.75	11.91	-0.00788339	-0.0109419	0.0766097	0.131004
18.75	14.56	-0.00810858	-0.0126047	0.0783553	0.118481
18.75	17.21	-0.0080147	-0.0128926	0.0910609	0.0991832
18.75	19.85	-0.00672959	-0.0101433	0.0857579	0.102482
18.75	22.5	-0.00655679	-0.00988946	0.0626258	0.0988623
18.75	25.15	-0.00647639	-0.00796154	0.0601377	0.0893353
18.75	27.79	-0.00654954	-0.00581583	0.0550722	0.0522077
18.75	30.44	-0.00642821	0.000101056	0.0530628	-0.0231808
18.75	33.09	-0.00638536	-0.00189294	0.0521203	-0.00497073
18.75	35.74	-0.00568812	-0.00227112	0.0556927	0.00703631
18.75	43.68	-0.0166569	-0.00476898	0.0879974	-0.00846551
18.75	46.32	-0.0172487	-0.000861181	0.0954968	-0.00295032
18.75	48.97	-0.0137894	-0.00205672	0.108712	0.013382
18.75	51.62	-0.0129404	-0.00219654	0.117159	0.000213319
18.75	54.26	-0.00975156	-0.00380804	0.0976832	-0.00231879
18.75	56.91	-0.00485321	-0.00871903	0.0375657	0.0192453
18.75	72.79	6.85015e-05	-0.0191788	0.0471078	0.0282927
18.75	75.44	0.00653144	-0.00997805	-0.00399308	0.0356018
18.75	78.09	0.0154938	-0.0213243	-0.0304765	0.0412113
18.75	80.74	0.00850257	-0.024954	-0.0160273	0.036317
18.75	83.38	0.00727334	-0.0264369	-0.0225996	0.0404318
18.75	93.97	-0.000564128	-0.00113805	-0.021846	-0.0012818
18.75	96.62	0.00288053	0.0146027	-0.0227531	-0.0211379
18.75	99.26	0.00176383	0.00578955	-0.0185924	-0.0193985
18.75	101.91	0.011127	0.0091733	-0.0193833	-0.0103734
18.75	104.56	0.0224457	0.00826401	-0.0219945	-0.000503045
18.75	258.09	0.00122706	0.0224468	-0.0122737	-0.0533044
18.75	260.74	0.0157283	0.0190852	-0.0276641	-0.0329277
18.75	263.38	0.0221309	0.0106732	-0.0209872	-0.0361408
18.75	268.68	0.00200351	-0.000887244	-0.0151714	0.00926337
18.75	271.32	0.00667008	-0.00583879	-0.025805	0.012602
18.75	287.21	0.00547827	-0.00300975	0.0135836	0.0186447
18.75	289.85	0.00276878	-0.000715136	-0.00227791	0.0160475
18.75	345.44	-0.00821566	-0.00276138	0.0542297	0.0398026
18.75	348.09	-0.0102483	-0.00389881	0.0730512	0.0584598
18.75	350.74	-0.0107173	-0.00718756	0.0801458	0.069367
18.75	353.38	-0.00933129	-0.00722798	0.070974	0.0737206
18.75	356.03	-0.00754987	-0.00760751	0.0733533	0.0645809
18.75	358.68	-0.00593289	-0.00502623	0.0732521	0.059408
21.25	1.34	-0.00572047	-0.00960043	0.0753172	0.0956537
21.25	4.03	-0.00533342	-0.00950211	0.0819937	0.102488
21.25	6.72	-0.00499486	-0.00859444	0.0832688	0.113496
21.25	9.4	-0.00545768	-0.00945288	0.0789413	0.153391
21.25	12.09	-0.00651505	-0.0106154	0.0771054	0.16044
21.25	14.78	-0.00817927	-0.0131178	0.0727131	0.157571
21.25	17.46	-0.0102292	-0.0122905	0.0633453	0.151211
21.25	20.15	-0.00996993	-0.00715249	0.0699969	0.149144
21.25	22.84	-0.00906592	-0.00900039	0.070376	0.145822
21.25	25.52	-0.00876369	-0.00814742	0.0675245	0.136801
21.25	28.21	-0.00820086	-0.00753341	0.0631689	0.0960095
21.25	30.9	-0.00759699	-0.00195293	0.0598756	0.012113
21.25	33.58	-0.00720262	-0.0033278	0.0503564	0.0333856
21.25	36.27	-0.00442306	-0.00804456	0.0522617	0.0731815
21.25	41.64	-0.0159281	-0.00842711	0.0954413	0.02538
21.25	44.33	-0.018941	-0.00519193	0.088672	0.0356529
21.25	47.01	-0.0173873	-0.00544507	0.0874791	0.0313788
21.25	49.7	-0.0165951	-0.00496242	0.111545	0.0265184
21.25	52.39	-0.0145712	-0.00437146	0.122147	0.0145861
21.25	55.07	-0.0127606	-0.00348638	0.114259	0.00549105
21.25	57.76	-0.0107879	-0.0080324	0.0849608	0.0126168
21.25	71.19	-0.00729221	-0.0147399	0.0939851	0.0158725
21.25	73.88	-0.00198628	-0.0073279	0.0622441	0.015221
21.25	76.57	0.00760834	-0.0103013	0.0297277	0.036698
21.25	79.25	0.0127637	-0.00531089	-0.00430359	0.0232444
21.25	81.94	0.0160503	-0.0114618	-0.0165396	0.0163863
21.25	84.63	0.0188846	-0.00479775	-0.0269515	0.0111298
21.25	87.31	0.00552671	-0.00209021	0.00944798	0.0224423
21.25	92.69	-0.000902224	-0.000168316	-0.00476936	0.00360374
21.25	95.37	-9.97152e-05	-0.00318907	-0.00668173	-0.00201372
21.25	98.06	0.00138736	0.000670023	-0.0111466	-0.0149661
21.25	100.75	0.00164237	0.0114581	0.000614892	-0.0181415
21.25	103.43	0.00388726	0.0167318	-0.00197958	-0.0184918
21.25	106.12	0.0204828	0.010822	-0.0213566	-0.0166997
21.25	108.81	0.0418269	0.0107132	-0.0417243	-0.00663961
21.25	256.57	0.00251659	0.0248871	-0.0123159	-0.0570529
21.25	259.25	0.0181685	0.0174863	-0.0213246	-0.0174341
21.25	261.94	0.0257994	0.0184448	-0.0233883	-0.0307235
21.25	283.43	-0.00329765	0.00356512	0.0213372	0.0013323
21.25	345.22	-0.00476237	-0.00390891	0.055236	0.0408764
21.25	347.91	-0.00698147	-0.00370314	0.0630159	0.0521046
21.25	350.6	-0.00880109	-0.00638986	0.072391	0.0682323
21.25	353.28	-0.00731794	-0.00778488	0.0710613	0.0886124
21.25	355.97	-0.00618578	-0.00660499	0.0665506	0.092851
21.25	358.66	-0.00653924	-0.00701076	0.0698265	0.0854596
23.75	1.36	-0.00631959	-0.00749074	0.0640478	0.0983276
23.75	4.09	-0.0050928	-0.0067601	0.0643478	0.0874241
23.75	6.82	-0.00349401	-0.00520224	0.0502122	0.095111
23.75	9.55	-0.00256177	-0.00825822	0.0572964	0.151159
23.75	12.27	-0.00554859	-0.00949662	0.0760828	0.174275
23.75	15	-0.0058418	-0.0100894	0.0722014	0.175983
23.75	17.73	-0.00947469	-0.00943267	0.0774252	0.168917
23.75	20.45	-0.0126603	-0.00811997	0.078503	0.161505
23.75	23.18	-0.0115296	-0.00856388	0.0930561	0.158329
23.75	25.91	-0.0124233	-0.00727942	0.0924554	0.13391
23.75	28.64	-0.0111097	-0.00716726	0.0888317	0.102402
23.75	31.36	-0.0105985	-0.00392659	0.0734575	0.0238875
23.75	34.09	-0.00721068	-0.00683316	0.0516197	0.0834841
23.75	39.55	-0.0116395	-0.0121904	0.0901737	0.109892
23.75	42.27	-0.0154741	-0.00875508	0.0807322	0.0952412
23.75	45	-0.0180957	-0.00539115	0.0798034	0.0802064
23.75	47.73	-0.0222068	-0.00511253	0.093278	0.0633762
23.75	50.45	-0.0187633	-0.00630681	0.100061	0.0576544
23.75	53.18	-0.0145175	-0.00555942	0.0888013	0.0491557
23.75	55.91	-0.0112831	-0.00464166	0.0992987	0.0376717
23.75	69.55	-0.0093547	-0.00573871	0.129143	0.0115935
23.75	72.27	-0.00832423	-0.00720101	0.116771	0.00118248
23.75	75	-0.00779006	-0.00430186	0.0772686	0.0168271
23.75	77.73	0.00108947	-0.0114303	0.0350934	0.0270463
23.75	80.45	0.00344728	-0.00291865	0.0167804	0.00773412
23.75	83.18	0.0101315	-0.000644892	-0.00523851	0.000343899
23.75	85.91	0.0108143	-0.00564326	0.0105908	0.0101817
23.75	88.64	0.00037343	-0.00101467	0.0441009	0.0119254
23.75	91.36	-0.000332778	0.0012869	0.0325391	-0.000497282
23.75	94.09	0.000523035	0.0120605	0.0143747	-0.000803316
23.75	96.82	-0.000743908	0.0111093	-0.00180713	-0.0132379
23.75	99.55	-0.00441596	0.007047	0.00250981	-0.0109409
23.75	102.27	0.000325668	0.0246254	-0.00353142	-0.0373124
23.75	105	0.00765425	0.0280908	-0.00638545	-0.0396369
23.75	107.73	0.0203649	0.0164251	-0.0220583	-0.0206855
23.75	110.45	0.0427151	0.016084	-0.0401416	-0.0218414
23.75	113.18	0.0556841	0.0241659	-0.0520749	-0.0314537
23.75	115.91	0.0515056	0.0264915	-0.0485994	-0.0344044
23.75	255	0.00694617	0.0110763	-0.0141754	-0.0233967
23.75	257.73	0.017084	0.00990704	-0.0189601	-0.0104924
23.75	260.45	0.024035	0.0092814	-0.0236118	-0.00882515
23.75	345	-0.00533445	-0.00261249	0.0560082	0.0282819
23.75	347.73	-0.00589041	-0.00202918	0.0516555	0.0411945
23.75	350.45	-0.00738418	-0.00319952	0.060867	0.0426807
23.75	353.18	-0.00792704	-0.00347358	0.0712942	0.0608629
23.75	355.91	-0.00714714	-0.00525878	0.0774576	0.0848381
23.75	358.64	-0.00672608	-0.00644399	0.0747367	0.0926862
26.25	1.4	-0.00917897	-0.00243764	0.0734807	0.0487825
26.25	4.19	-0.0066987	-0.00191376	0.0634129	0.0579181
26.25	6.98	-0.00470342	-0.00221995	0.0481302	0.0714838
26.25	9.77	-0.00257842	-0.00560995	0.054183	0.121404
26.25	12.56	-0.00507684	-0.00681907	0.0501721	0.148628
26.25	15.35	-0.00733783	-0.00568514	0.0449823	0.147749
26.25	18.14	-0.00660724	-0.00500346	0.055127	0.144851
26.25	20.93	-0.0104662	-0.00658029	0.0632022	0.151437
26.25	23.72	-0.0114155	-0.00824061	0.0757568	0.165177
26.25	26.51	-0.0149603	-0.00794268	0.0991714	0.149455
26.25	29.3	-0.0131298	-0.00771495	0.107723	0.129715
26.25	32.09	-0.0121983	-0.00651651	0.0803246	0.0883628
26.25	37.67	-0.0084155	-0.0102899	0.0686041	0.15013
26.25	40.47	-0.0134013	-0.00755746	0.0814426	0.129157
26.25	43.26	-0.0184807	-0.00537381	0.0827855	0.109056
26.25	46.05	-0.0215475	-0.00569815	0.0908681	0.0978717
26.25	48.84	-0.0198655	-0.00595154	0.0817171	0.0792367
26.25	57.21	-0.0102174	-0.00536336	0.0737276	0.0412682
26.25	60	-0.0106746	-0.00510957	0.0651578	0.0149556
26.25	62.79	-0.0122777	-0.00493967	0.0756966	-0.0113831
26.25	65.58	-0.0130635	-0.000890922	0.104135	-0.012945
26.25	68.37	-0.0132878	-0.00391325	0.12375	0.0119066
26.25	71.16	-0.0123553	-0.00861354	0.119949	0.0284078
26.25	73.95	-0.012194	-0.0100261	0.104318	0.0129962
26.25	76.74	-0.00946648	-0.0149997	0.0783984	0.0473083
26.25	79.53	-0.00630536	-0.0177712	0.0638164	0.0434562
26.25	82.33	0.000841698	-0.0247227	0.0537154	0.0478163
26.25	85.12	-0.00833862	-0.0229884	0.073264	0.0398099
26.25	87.91	-0.00561744	-0.00189474	0.0673613	0.0194048
26.25	90.7	-0.00627736	0.0013775	0.0716256	0.0158308
26.25	93.49	-0.00648848	0.00779106	0.046755	0.00173392
26.25	96.28	-0.00112466	0.00283752	0.0210948	0.00840414
26.25	99.07	0.00774686	-0.0110839	0.015078	0.00572926
26.25	101.86	-0.00568138	0.032083	0.0203715	-0.0311511
26.25	104.65	-0.0103791	0.0429112	0.00424699	-0.0555607
26.25	107.44	0.00964926	0.0274079	-0.00891462	-0.0453878
26.25	110.23	0.0317392	0.023399	-0.0236664	-0.0409027
26.25	113.02	0.0482116	0.0402813	-0.0362521	-0.0621491
26.25	115.81	0.0414846	0.0497794	-0.0396086	-0.0705659
26.25	118.6	0.0390508	0.0568933	-0.03969	-0.0731212
26.25	252.56	-0.00492076	0.0153097	0.00998827	-0.0357176
26.25	255.35	-0.00101758	0.0112134	-0.00466153	-0.0379754
26.25	258.14	0.00792795	0.00890482	-0.00317667	-0.0139844
26.25	260.93	0.0150918	0.000110384	-0.0075675	0.00619709
26.25	347.44	-0.00335581	-0.000973405	0.041398	0.020848
26.25	350.23	-0.00429471	-0.000628222	0.0457735	0.0155465
26.25	353.02	-0.00456705	0.000411248	0.0477665	0.00995105
26.25	355.81	-0.00590432	0.000787921	0.0509289	0.0137707
26.25	358.6	-0.00817152	-0.00146088	0.0669077	0.0273999
28.75	1.43	-0.0109137	0.00398146	0.0740514	-0.0158755
28.75	4.29	-0.00735107	0.00497182	0.0615405	-0.0095704
28.75	7.14	-0.00159177	0.00110178	0.0462095	0.0135629
28.75	10	-0.00106459	-0.000846097	0.0424609	0.0613916
28.75	12.86	-0.00602712	-0.000778729	0.028418	0.0522149
28.75	15.71	-0.00784797	-0.000193416	0.0196099	0.0535503
28.75	18.57	-0.00525574	-0.000621662	-0.00060721	0.0761609
28.75	21.43	-0.00727414	-0.00311379	0.0211255	0.13419
28.75	24.29	-0.00965413	-0.00604808	0.0330196	0.158705
28.75	27.14	-0.0108786	-0.00713831	0.0400712	0.154642
28.75	30	-0.0108771	-0.00704342	0.0558901	0.138649
28.75	32.86	-0.00643482	-0.0071891	0.035403	0.139944
28.75	35.71	-0.00478117	-0.00636017	0.0205705	0.122711
28.75	38.57	-0.00711954	-0.00556638	0.0452245	0.115502
28.75	41.43	-0.0129782	-0.00566528	0.071878	0.11982
28.75	44.29	-0.0192866	-0.0068139	0.080872	0.12583
28.75	47.14	-0.0206504	-0.00757045	0.0686979	0.127014
28.75	52.86	-0.0193362	-0.00849203	0.0652105	0.0725183
28.75	55.71	-0.0176822	-0.00527496	0.0701274	0.0756581
28.75	58.57	-0.0148574	-0.00556557	0.0546179	0.089933
28.75	61.43	-0.0125774	-0.00540564	0.0573412	0.0682476
28.75	64.29	-0.0108598	-0.00164347	0.0702626	0.0236368
28.75	67.14	-0.0113016	0.000399176	0.102595	-0.00316175
28.75	70	-0.014981	-0.00560324	0.111034	0.0161327
28.75	72.86	-0.0172988	-0.011211	0.122035	0.0404929
28.75	75.71	-0.0202932	-0.015634	0.11914	0.0311952
28.75	78.57	-0.0152161	-0.0132729	0.0814373	0.0394634
28.75	81.43	-0.00114617	-0.0111895	0.0631839	0.0400631
28.75	84.29	0.00166993	-0.0248687	0.0514404	0.0430714
28.75	87.14	0.0033286	-0.0236533	0.0465518	0.0379473
28.75	90	0.00275759	-0.01638	0.045376	0.0265216
28.75	92.86	-0.00657802	-0.0094967	0.0725555	0.0120576
28.75	95.71	-0.0015596	-0.0173706	0.02205	0.0257232
28.75	98.57	0.000651626	-0.0068543	0.0321758	0.0262449
28.75	101.43	-0.0148474	0.0473202	0.0572938	-0.0301398
28.75	104.29	0.00538379	0.0731428	0.0138093	-0.0815572
28.75	107.14	0.0254681	0.0531494	-0.0192791	-0.0744646
28.75	110	0.0305509	0.0412246	-0.0169008	-0.0492795
28.75	112.86	0.0447939	0.0437999	-0.0331998	-0.0561608
28.75	115.71	0.0406374	0.048475	-0.0253687	-0.0694913
28.75	118.57	0.0337444	0.0553514	-0.023646	-0.0680784
28.75	121.43	0.046832	0.0660683	-0.0350895	-0.0999122
28.75	247.14	-0.00493825	0.00153625	0.0197488	0.00304394
28.75	250	-0.00331838	0.00209142	0.0255224	-0.0128809
28.75	252.86	-0.00405889	0.0073729	0.0171747	-0.0252132
28.75	255.71	0.00197127	0.0104581	0.00635848	-0.0165264
28.75	258.57	0.00624613	0.00986617	0.00129347	-0.00384715
28.75	261.43	0.00279438	0.0044798	-0.00677358	-0.00781285
28.75	264.29	0.00376842	0.00219398	-0.00766366	-0.0160117
28.75	278.57	-0.0023051	-0.000653518	0.00952254	0.0089411
28.75	350	0.00382656	0.00111316	0.0134154	0.0118961
28.75	352.86	-0.000482541	-0.000905752	0.0188295	0.0082571
28.75	355.71	-0.00549964	0.00187541	0.0511048	-0.0134807
28.75	358.57	-0.00837274	0.00213776	0.0610967	-0.0209794
31.25	1.46	-0.00664553	0.00358438	0.0322139	-0.0485635
31.25	4.39	-0.00915763	0.0034676	0.0469884	-0.0373743
31.25	7.32	-0.00450968	0.00278095	0.0290118	-0.0381094
31.25	10.24	0.00410052	0.00212314	-0.00345208	-0.00745046
31.25	13.17	-0.00137523	0.00226731	-0.00781027	0.0106214
31.25	16.1	-0.000871533	0.0048756	-0.00505922	-0.0146773
31.25	21.95	0.00842827	-0.000126688	-0.0228275	0.0779042
31.25	24.88	-0.004636	-0.00297269	-0.00110402	0.0899078
31.25	30.73	-0.0162233	-0.00713604	0.0328211	0.0858478
31.25	33.66	-0.00250068	-0.00481521	0.00513834	0.0356526
31.25	36.59	0.00228111	-0.00357313	-0.0127958	0.0910099
31.25	39.51	-0.00613405	-0.00661401	0.0210564	0.107553
31.25	42.44	-0.0101307	-0.00722406	0.0416237	0.126021
31.25	45.37	-0.0124623	-0.00788288	0.0431787	0.137401
31.25	48.29	-0.017592	-0.00699272	0.044491	0.109626
31.25	51.22	-0.0192127	-0.00350641	0.0420581	0.0331885
31.25	54.15	-0.0137714	-0.00586862	0.0412982	0.0504349
31.25	57.07	-0.012114	-0.00135838	0.03181	0.0568428
31.25	60	-0.00986296	-0.00195541	0.027701	0.0935566
31.25	62.93	-0.0119643	-0.00231461	0.0436657	0.0775557
31.25	65.85	-0.0117102	0.00130388	0.0576117	0.00977318
31.25	68.78	-0.0109485	-0.0016713	0.0732017	0.00202468
31.25	71.71	-0.0182533	-0.0103688	0.117853	0.0513143
31.25	74.63	-0.0158497	-0.0104825	0.107568	0.0410375
31.25	77.56	-0.0112342	0.00874148	0.0471471	-0.000896849
31.25	80.49	-0.0035815	-0.00109239	0.0178313	0.0260857
31.25	83.41	0.00317937	-0.0182874	0.0121659	0.0443227
31.25	86.34	0.00269646	-0.0264234	0.0174359	0.0584652
31.25	89.27	0.00263835	-0.0205853	0.0111542	0.0358463
31.25	92.2	-0.00339264	-0.0110811	0.0464519	0.0127583
31.25	95.12	-0.00780867	-0.0112003	0.0334319	0.0163736
31.25	98.05	-0.0102069	-0.00902027	0.0342011	0.0235264
31.25	100.98	-0.0162155	0.0294189	0.0470029	-0.022878
31.25	103.9	0.000350412	0.0925151	0.00739367	-0.09349
31.25	106.83	0.0227993	0.0750176	-0.0107101	-0.0930295
31.25	109.76	0.0220095	0.0510283	-0.00890555	-0.0566796
31.25	112.68	0.0375831	0.0432993	-0.0430443	-0.043486
31.25	115.61	0.0399891	0.0422118	-0.0388065	-0.0392352
31.25	118.54	0.0289562	0.05479	-0.0253332	-0.0585778
31.25	121.46	0.0377085	0.0590418	-0.0255577	-0.0790717
31.25	244.39	-0.00806573	-0.00533841	0.00516886	0.0369126
31.25	247.32	-0.000329408	-0.000978872	0.00453993	0.0305947
31.25	250.24	0.00347808	0.000904617	0.00228782	0.0122141
31.25	253.17	0.0114008	-0.00114035	-0.00920968	0.000555645
31.25	256.1	0.00505753	0.00359829	0.00182944	-0.00660838
31.25	259.02	0.0023656	0.00975361	0.00410483	-0.0157119
31.25	261.95	0.0017306	0.00336797	0.00948644	0.0120063
31.25	264.88	-0.000600366	0.00156948	0.00138077	-0.0054837
31.25	267.8	0.00417256	0.000853794	-0.00566094	0.0130364
31.25	270.73	0.00250056	0.00332824	7.36069e-05	0.00703933
31.25	273.66	0.00426166	-0.00181381	0.00214083	0.00556994
31.25	276.59	0.00896502	0.00220734	-0.00308954	0.0178431
31.25	352.68	0.00492624	-0.00656236	-0.0176039	0.0111831
31.25	355.61	-0.0034789	-0.00340198	-0.00304684	0.00090639
31.25	358.54	-0.0051453	0.00211293	0.0143494	-0.0388479
33.75	1.5	0.00842143	0.00138754	-0.0238707	-0.00885355
33.75	4.5	-0.000439089	0.000210074	-0.000124865	-0.0197095
33.75	7.5	-0.00595902	0.00397079	0.00861562	-0.0267698
33.75	10.5	0.00081972	0.0044946	0.00315803	-0.0243377
33.75	37.5	0.0139399	-0.0028837	-0.0277981	0.0925833
33.75	40.5	-0.0026324	-0.00615565	-0.00335966	0.10578
33.75	43.5	-0.000502814	-0.00616776	0.00419353	0.123041
33.75	46.5	-0.000383832	-0.0068555	-0.00668969	0.0873763
33.75	49.5	-0.0146797	-0.00639868	0.0127356	0.0485068
33.75	52.5	-0.018576	-0.00659251	0.0229918	0.0575441
33.75	55.5	-0.0135571	-0.00473817	0.0245787	0.066709
33.75	58.5	-0.0089867	-0.00180655	-0.00823855	0.0604698
33.75	61.5	-0.00789398	-0.000680243	-0.00566415	0.0630274
33.75	64.5	-0.00688307	0.000934225	0.0103839	0.0280121
33.75	67.5	-0.00674231	-0.00154114	-0.00672567	0.00665813
33.75	70.5	-0.00696994	-0.00868626	0.0256156	0.0343634
33.75	73.5	-0.00730767	-0.00487293	0.0287322	0.0348318
33.75	76.5	-0.00130248	-0.00206403	-0.00202601	0.0196985
33.75	79.5	-0.00261914	-0.0112126	0.00628516	0.0415123
33.75	82.5	0.00055688	-0.0207739	0.0248332	0.0513003
33.75	85.5	-0.00185213	-0.0261433	0.0229973	0.0519566
33.75	88.5	-0.00196393	-0.0274479	0.0282964	0.0524884
33.75	91.5	-0.0026217	-0.0281689	0.0182899	0.0413036
33.75	94.5	-0.00615096	-0.0123297	0.0198041	0.0109338
33.75	97.5	-0.00877566	0.00485211	0.0265717	-0.00806346
33.75	100.5	-0.00822726	0.0199205	0.0221933	-0.0173573
33.75	103.5	0.0032937	0.0512956	-0.0112923	-0.0485679
33.75	106.5	0.0122369	0.0753423	-0.0174451	-0.0895996
33.75	109.5	0.0134212	0.0562194	-0.0146508	-0.0667857
33.75	112.5	0.0255778	0.0460859	-0.0303284	-0.0440241
33.75	115.5	0.0353322	0.0423274	-0.041001	-0.0354378
33.75	118.5	0.0270168	0.0410011	-0.02854	-0.0328633
33.75	133.5	0.0113168	0.0313216	-0.0164385	-0.0337582
33.75	241.5	-0.00259233	-0.0123926	0.000448712	0.0574785
33.75	244.5	-0.00330735	-0.00642504	0.00887538	0.0407285
33.75	247.5	-0.00250013	-0.00160937	0.00372871	0.0366729
33.75	250.5	0.00450498	-0.00418724	-0.01237	0.0207941
33.75	253.5	0.0116617	0.000419394	0.00217998	-0.0033769
33.75	256.5	-0.000151454	0.0107402	0.00725397	-0.0219998
33.75	259.5	0.00188246	0.0148601	0.00834208	-0.0316884
33.75	262.5	0.010062	0.00533978	-0.0035172	-0.0114146
33.75	265.5	0.00564527	-1.32279e-05	0.00200387	0.00750495
33.75	268.5	0.00956344	0.000486969	-0.0108693	0.0143852
33.75	271.5	0.00301978	0.00592366	-0.00833117	-0.0004033
33.75	274.5	0.00845752	0.00565985	-0.00973168	-0.0110109
33.75	277.5	0.0175887	0.00477427	-0.0177116	-0.010063
33.75	280.5	0.021192	-0.00178296	-0.0262193	0.00277743
33.75	355.5	0.00236391	-0.00424114	-0.00389858	0.0248033
33.75	358.5	0.00450337	0.00288713	-0.0144098	0.00137039
36.25	1.55	0.024174	0.00387787	-0.0361044	-0.000203432
36.25	4.66	0.0270022	0.00420344	-0.0412964	-0.00777147
36.25	7.76	0.0190538	0.00386953	-0.0268413	0.00491809
36.25	32.59	0.0312566	0.00247756	-0.0392494	0.022295
36.25	35.69	0.0317248	0.00226628	-0.0403358	0.0264788
36.25	38.79	0.0210658	-0.00291076	-0.0327906	0.0590106
36.25	41.9	0.0205072	-0.00434596	-0.0315578	0.0815906
36.25	45	0.00965952	-0.00549223	-0.0112016	0.069108
36.25	48.1	-0.00648626	-0.00516162	0.00618556	0.0196748
36.25	51.21	-0.0046676	-0.000934803	0.00373997	0.0123672
36.25	54.31	-0.00895795	-0.00309381	0.00888963	0.0510552
36.25	57.41	-0.00315149	-0.00474726	-0.00439995	0.0649927
36.25	60.52	-0.00680302	-0.00181078	-0.00223834	0.0562131
36.25	63.62	-0.00734643	2.802e-05	-0.0018239	0.055366
36.25	66.72	-0.00239846	-0.000383657	-0.0150324	0.0484503
36.25	69.83	0.000778486	-0.000690441	-0.0194899	0.0298081
36.25	72.93	-0.000926324	-0.00635049	-0.00983214	0.0272951
36.25	76.03	4.45546e-05	-0.0209251	-0.0128883	0.0377874
36.25	79.14	-0.0061774	-0.0198506	0.0180299	0.0283843
36.25	82.24	-0.0109742	-0.026432	0.0269496	0.0398564
36.25	85.34	-0.00867057	-0.0301509	0.0200457	0.0515018
36.25	88.45	-0.00876406	-0.0319882	0.0301563	0.0478906
36.25	91.55	-0.0108809	-0.0336253	0.0354731	0.0362017
36.25	94.66	-0.0115054	-0.0170634	0.0266741	0.0254687
36.25	97.76	-0.00720305	-0.0025205	0.016303	0.00616777
36.25	100.86	-6.24531e-05	0.0171807	-0.00447442	-0.0278545
36.25	103.97	0.0034453	0.0231561	-0.0185334	-0.0417572
36.25	107.07	0.00988811	0.0409915	-0.0293601	-0.0598341
36.25	110.17	0.00452897	0.0486535	-0.0161118	-0.0540742
36.25	113.28	0.00933489	0.0526047	-0.0254064	-0.051717
36.25	116.38	0.0174335	0.044134	-0.0505303	-0.0435123
36.25	119.48	0.0193351	0.0435646	-0.0372182	-0.0335969
36.25	128.79	0.0260113	0.021785	-0.026823	-0.0293696
36.25	138.1	-0.00472068	0.0257036	0.0126053	-0.0295076
36.25	240.52	-0.00309561	-0.0111468	-0.000651486	0.0645957
36.25	243.62	-0.00251549	-0.0105343	0.00914854	0.0589653
36.25	246.72	-0.00182123	-0.0114015	0.00880942	0.0486256
36.25	249.83	0.00176271	-0.0102604	-0.00435292	0.0479652
36.25	252.93	0.00198489	-0.000265925	-0.00205122	0.00572786
36.25	256.03	-0.00180697	0.00444038	0.00487527	-0.0044976
36.25	259.14	-0.00480807	0.0156567	0.0158254	-0.0276163
36.25	262.24	0.00450512	0.0138914	0.00283245	-0.027517
36.25	265.34	0.0109818	0.0036346	-0.00762687	-0.0148547
36.25	268.45	0.0111053	-0.000409865	-0.0153468	0.00682031
36.25	271.55	0.00822912	0.000743786	-0.00657692	-0.00574162
36.25	274.65	0.00906585	0.00853682	-0.00938552	-0.0215821
36.25	277.76	0.00563525	0.00739761	-0.00606279	-0.0180821
36.25	280.86	0.0101543	0.0109019	-0.0123771	-0.0213311
36.25	283.97	0.015847	0.01148	-0.0172797	-0.0298518
36.25	355.34	0.0156873	-0.00058805	-0.0198675	0.0137814
38.75	20.89	0.0166446	0.00692287	-0.0201214	-0.0381741
38.75	27.32	0.0335843	0.0061477	-0.0300001	-0.0117802
38.75	30.54	0.0478442	0.0103835	-0.0398677	-0.051557
38.75	33.75	0.0327971	0.00928924	-0.0350537	-0.0312684
38.75	36.96	0.0195593	0.0104617	-0.0262369	-0.0278077
38.75	40.18	0.0111924	0.00228986	-0.0198781	0.00909645
38.75	43.39	0.00491606	-0.00033678	-0.0122773	0.00679112
38.75	46.61	0.00105676	0.00519873	-0.00940188	-0.00289962
38.75	56.25	0.0032149	-0.00104029	-0.00735171	0.0257499
38.75	59.46	0.00365901	-0.00193313	-0.00635214	0.0506251
38.75	62.68	0.00394716	-0.000307425	-0.00395171	0.0491071
38.75	65.89	0.000553967	0.000538538	-0.00748889	0.0512706
38.75	69.11	-0.00254984	0.00115664	-0.00343909	0.0478417
38.75	72.32	0.00203212	-0.00773427	-0.0099101	0.0258905
38.75	75.54	-0.00614364	-0.0133307	-0.00133271	0.0107068
38.75	78.75	-0.0111778	-0.00661222	0.0121928	0.0215315
38.75	81.96	-0.00632236	-0.0120357	0.0136107	0.0302091
38.75	85.18	-0.00186755	-0.0143672	-0.00153836	0.0283681
38.75	88.39	-0.00406993	-0.013357	-0.0126138	0.0258193
38.75	91.61	-0.00620833	-0.00640189	-0.0103729	0.0101251
38.75	94.82	-0.0107381	-0.00603149	0.0113928	0.0014074
38.75	98.04	-0.0100396	0.00135171	0.0141901	-0.0128623
38.75	101.25	-0.00673547	0.00737759	0.0104134	-0.00877869
38.75	104.46	-0.00153374	0.00737476	0.0100411	-0.0309565
38.75	107.68	0.00263668	0.0195272	-0.00517809	-0.0552495
38.75	110.89	0.00186781	0.0385894	-0.0125033	-0.0449865
38.75	114.11	0.00509445	0.0495887	-0.0190435	-0.0540936
38.75	117.32	0.0177979	0.0578402	-0.0589668	-0.0607252
38.75	126.96	0.0138335	0.0453798	-0.0200829	-0.0347499
38.75	139.82	-0.0160648	0.00533346	0.0197072	-0.00828927
38.75	239.46	0.0108751	-0.00672445	-0.0148691	0.0496277
38.75	242.68	-0.00905622	-0.0112439	0.00680186	0.0549472
38.75	245.89	-0.0114296	-0.015296	0.0158209	0.0561608
38.75	249.11	-0.0138868	-0.0182062	0.0199824	0.0686425
38.75	252.32	-0.0118174	-0.0136729	0.023751	0.0435133
38.75	255.54	-0.00207239	-0.00116891	0.00446023	0.00903287
38.75	258.75	-0.0118463	0.0162015	0.0176692	-0.0210639
38.75	261.96	-0.00910047	0.0136876	0.0129108	-0.0230082
38.75	265.18	-0.00131076	0.00647059	0.00747663	0.00214805
38.75	268.39	0.00341379	0.0068986	-0.00428916	-0.00503032
38.75	271.61	-0.00124503	0.00792061	0.00567947	-0.017948
38.75	274.82	-0.0102593	0.0134195	0.00909949	-0.0269693
38.75	278.04	-0.00792861	0.0168192	0.000332532	-0.0325614
38.75	281.25	-0.00912956	0.0136003	0.00577958	-0.0187573
38.75	284.46	0.00812607	0.00615114	-0.00720721	-0.011804
38.75	351.96	0.00858268	0.00458125	-0.00720773	-0.0185446
38.75	355.18	0.025821	0.00521088	-0.0232097	-0.029622
38.75	358.39	0.0129344	0.00455901	-0.016734	-0.029705
41.25	1.67	-0.00416762	0.00743432	0.00839949	-0.028676
41.25	15	0.00993436	0.00851057	-0.0028273	-0.0401453
41.25	21.67	0.0174818	0.0145861	-0.0112772	-0.0757505
41.25	25	0.0318572	0.0112269	-0.0311262	-0.0439306
41.25	28.33	0.0378487	0.0130609	-0.0393547	-0.0449749
41.25	31.67	0.0351974	0.0209197	-0.0232142	-0.0751621
41.25	35	0.0224167	0.0205348	-0.0211433	-0.059354
41.25	41.67	0.00858557	0.0179411	-0.00488405	-0.0418869
41.25	45	0.00431787	0.0144587	-0.00445121	-0.0238467
41.25	48.33	0.0154719	0.0128892	-0.0294244	-0.0293153
41.25	55	0.0059641	0.00350465	-0.0112165	-0.00110142
41.25	58.33	0.00557636	0.00031727	-0.00253809	0.0278959
41.25	61.67	-0.0039173	-0.00070548	0.010017	0.0358892
41.25	65	-0.00853874	-0.000422279	0.0109762	0.0391783
41.25	68.33	-0.00894042	0.00138498	0.0103925	0.0284743
41.25	71.67	-0.00776783	0.00364223	0.00778491	0.0104913
41.25	75	-0.000447659	-0.000730978	-0.00231222	0.00331727
41.25	78.33	-0.00805496	-0.00429496	0.00762955	0.00840411
41.25	81.67	-0.00512345	-0.00968866	0.00599031	0.0221862
41.25	85	-0.0038409	-0.0102562	-0.000175305	0.0430367
41.25	88.33	-0.00519001	-0.00687466	-0.00301932	0.0220097
41.25	91.67	-0.0081063	-0.0016696	0.0141519	-0.0031633
41.25	95	-0.0141148	-0.00569702	0.0259831	0.00264381
41.25	98.33	-0.0123285	-0.00551567	0.0321839	0.0129684
41.25	101.67	-0.00611617	-0.00585923	0.023934	0.0060267
41.25	105	-0.001572	0.000346215	0.00782105	-0.0247856
41.25	108.33	0.00154501	0.0119661	-0.00127945	-0.0372816
41.25	111.67	0.0056628	0.0258849	-0.0108868	-0.0403152
41.25	115	0.0015813	0.0359575	0.00285463	-0.0429058
41.25	118.33	0.00613723	0.0640428	-0.012875	-0.0637913
41.25	121.67	0.0110756	0.0757142	-0.0422498	-0.0654983
41.25	125	0.0120017	0.0652692	-0.0241136	-0.0582076
41.25	128.33	0.00215775	0.0628914	0.00122684	-0.0487508
41.25	238.33	0.00746766	-0.00152654	-0.0144503	0.022422
41.25	241.67	-0.00854041	-0.00252761	0.006382	0.0158602
41.25	245	-0.0110371	-0.00505038	0.0078461	0.0282613
41.25	248.33	-0.0132016	-0.00912157	0.0192886	0.0266675
41.25	251.67	-0.0125169	-0.0120133	0.0238671	0.0339101
41.25	255	-0.00413864	0.000350775	0.0067011	0.00175378
41.25	258.33	-0.0113601	0.0149535	0.0185535	-0.0212527
41.25	261.67	-0.0190955	0.0116015	0.0236294	-0.00239102
41.25	265	-0.0161005	0.00440661	0.017142	0.0014462
41.25	268.33	-0.0128547	0.00798066	0.0149852	-0.0141809
41.25	271.67	-0.0153318	0.00692469	0.0161209	-0.0160709
41.25	275	-0.0340928	0.00885387	0.0310479	-0.0186706
41.25	278.33	-0.0378605	0.012494	0.0278282	-0.021975
41.25	281.67	-0.0286518	0.0130399	0.0242049	-0.0137096
41.25	285	-0.00427619	0.00391868	-0.000814266	-0.00561827
41.25	351.67	0.00561851	0.0107302	-0.00406846	-0.0357211
41.25	355	0.0255321	0.0192151	-0.0197127	-0.0568289
41.25	358.33	0.00123581	0.0150276	0.000429695	-0.0448506
43.75	1.73	0.00764311	0.0203767	-0.00119354	-0.0503261
43.75	5.19	-0.00766719	0.0190998	0.00992717	-0.0602733
43.75	12.12	-0.0074098	0.00978704	0.0140126	-0.0452087
43.75	19.04	0.0117531	0.0250543	-0.0124895	-0.060706
43.75	22.5	0.0157255	0.0233647	-0.012872	-0.0522548
43.75	25.96	0.0150484	0.0165327	-0.0142009	-0.0639117
43.75	39.81	0.0420731	0.0215569	-0.0266134	-0.0737704
43.75	43.27	0.00591735	0.0219438	-0.000861949	-0.0649908
43.75	46.73	0.0144799	0.0166761	-0.013541	-0.0496945
43.75	53.65	0.00309035	0.00308029	-0.0103136	-0.00313032
43.75	57.12	-0.0146595	0.00241598	0.0179666	0.000770024
43.75	60.58	-0.0263334	0.0016875	0.0347113	0.0228269
43.75	64.04	-0.0224677	0.00036101	0.0334604	0.0204021
43.75	67.5	-0.0247093	0.00163042	0.0321205	0.00697045
43.75	70.96	-0.0186546	0.00491302	0.0269698	0.00804772
43.75	74.42	-0.0193932	0.00136704	0.0263913	0.00451887
43.75	77.88	-0.0240212	0.000207699	0.0286644	-0.00353033
43.75	81.35	-0.0216519	-0.000133305	0.026304	-0.00829157
43.75	84.81	-0.0238329	-0.00606859	0.0321831	0.00854473
43.75	88.27	-0.020214	-0.00261208	0.0358785	0.00933458
43.75	91.73	-0.0166918	-0.00331222	0.0288093	0.00832395
43.75	95.19	-0.0164234	-0.00697702	0.0407381	-0.000649254
43.75	98.65	-0.0136338	-0.00454709	0.0353174	0.00975801
43.75	102.12	-0.0100466	-0.00308769	0.0225771	0.0101772
43.75	105.58	-0.00460595	0.000117557	0.0134685	-0.00343031
43.75	109.04	-0.0012129	0.00814009	-0.000660405	-0.0159144
43.75	112.5	-0.00739818	0.0138258	0.0245683	-0.0164088
43.75	115.96	-0.00525384	0.0180548	0.0156574	-0.0189171
43.75	119.42	0.000436934	0.0396632	0.00140617	-0.0443548
43.75	122.88	0.0016765	0.0498	-0.0162853	-0.0535478
43.75	126.35	-0.000839827	0.0527567	0.00587197	-0.057302
43.75	129.81	-0.000926768	0.0596086	0.0127526	-0.0575015
43.75	133.27	-0.000254265	0.0468708	-0.00187789	-0.0390634
43.75	143.65	-0.0182639	-0.00279948	0.0208825	0.00952974
43.75	237.12	0.00398138	0.0038582	0.00124971	-0.0182983
43.75	240.58	-0.00760657	0.0084042	0.0124266	-0.013455
43.75	244.04	-0.0146776	0.00273832	0.0163759	-0.00801028
43.75	247.5	-0.00937147	-0.000247787	0.00895766	-0.0063263
43.75	250.96	-0.0114959	-0.00124854	0.0155753	-0.000322868
43.75	254.42	-0.011655	0.00800488	0.0187208	-0.00831987
43.75	257.88	-0.0112368	0.0137803	0.0141248	-0.0190648
43.75	261.35	-0.0224243	0.00692908	0.0237827	-0.00378436
43.75	264.81	-0.0153335	-0.000414051	0.0150268	0.0131406
43.75	268.27	-0.0283031	0.00158301	0.0247567	0.00523661
43.75	271.73	-0.0302394	-0.00143561	0.0294285	0.0107385
43.75	275.19	-0.0383177	0.00140681	0.0385718	-0.00156183
43.75	278.65	-0.0572306	0.00464681	0.052477	0.00258634
43.75	282.12	-0.0497744	0.00430105	0.0411438	0.00821589
43.75	285.58	-0.0240827	0.00453087	0.0183422	-0.000234072
43.75	289.04	-0.0164775	0.00294766	0.00443113	0.00639048
43.75	358.27	-0.00149637	0.0179598	-0.0139307	-0.0370236
46.25	1.8	-0.0112316	0.0259426	0.00422749	-0.0419472
46.25	5.4	-0.0295918	0.0448331	0.00748232	-0.0645779
46.25	9	-0.0569967	0.0391773	0.0403396	-0.0576785
46.25	12.6	-0.0457573	0.0306629	0.0372496	-0.0630212
46.25	16.2	-0.0183683	0.0245209	0.0127749	-0.0596661
46.25	19.8	0.00256339	0.0350263	-0.00616165	-0.0843046
46.25	23.4	0.00885395	0.0444856	-0.00728681	-0.075451
46.25	27	0.00714879	0.0301716	-0.00612432	-0.0695486
46.25	30.6	0.0258549	0.025439	-0.0222807	-0.0758123
46.25	34.2	0.0177701	0.0257309	-0.0187914	-0.0896915
46.25	37.8	0.0293203	0.0188605	-0.021989	-0.0671813
46.25	41.4	0.0206819	0.0235314	-0.0164613	-0.077583
46.25	45	0.00241703	0.0195772	-0.00478069	-0.0661249
46.25	48.6	0.0141906	0.0119275	-0.0136298	-0.0460865
46.25	55.8	-0.0433863	0.00682286	0.0383832	-0.0213222
46.25	59.4	-0.0555223	0.00249844	0.0626114	0.00183858
46.25	63	-0.0500377	-0.00032552	0.0615632	0.0102873
46.25	66.6	-0.0557265	-0.000263768	0.0637387	0.015716
46.25	70.2	-0.0479076	0.000921827	0.0588501	0.0105248
46.25	73.8	-0.0351744	0.00335035	0.0396099	0.00480293
46.25	77.4	-0.0317542	0.00120297	0.0422301	0.00832184
46.25	81	-0.0353698	0.00613196	0.0591582	-0.00513161
46.25	84.6	-0.0356267	0.00644917	0.0620006	-0.00783055
46.25	88.2	-0.0247412	0.00802051	0.0456815	-0.0231029
46.25	91.8	-0.0219558	0.00780705	0.0396757	-0.0283662
46.25	95.4	-0.0225253	0.00420685	0.0516747	-0.012242
46.25	99	-0.0138914	-0.000805912	0.0330806	-0.00668361
46.25	102.6	-0.0118628	0.00408762	0.0410286	-0.0170024
46.25	106.2	-0.00612218	-0.00144635	0.0209817	0.00967826
46.25	109.8	-0.00774031	0.00299567	0.013035	9.17687e-05
46.25	113.4	-0.00876978	-0.00128126	0.0256797	0.00289065
46.25	117	-0.00855083	-0.00218947	0.0229578	-0.00301715
46.25	120.6	-0.00426549	0.0191475	0.00828785	-0.0266732
46.25	124.2	-0.0041537	0.035476	0.00584273	-0.0470756
46.25	127.8	-0.00297326	0.0424955	0.0163997	-0.0461323
46.25	131.4	0.00239386	0.0518896	-0.00217116	-0.0500911
46.25	135	-0.00401959	0.0310648	0.0141445	-0.0242004
46.25	239.4	0.0109331	0.00759883	0.0052956	-0.0159291
46.25	243	-0.00117672	0.0091922	0.00688366	-0.0166314
46.25	246.6	-0.00745799	0.00769436	0.00863328	-0.0171719
46.25	250.2	-0.00609325	0.00779511	0.00524217	-0.0213599
46.25	253.8	-0.0143728	0.00699297	0.0162213	-0.00868569
46.25	257.4	-0.0250352	0.00754274	0.0264551	-0.00605484
46.25	261	-0.0322249	0.00393283	0.0313452	0.0110823
46.25	264.6	-0.0407531	-0.00203474	0.0473271	0.0157166
46.25	268.2	-0.0320499	-0.000709036	0.0337838	0.00209763
46.25	271.8	-0.0386707	-0.00712927	0.0374906	0.0120955
46.25	275.4	-0.0496313	-0.00514125	0.0533985	0.0126154
46.25	279	-0.0528723	-0.00400866	0.0522507	0.00765745
46.25	282.6	-0.045175	-0.000163908	0.0410031	0.00177086
46.25	286.2	-0.0398352	0.00104092	0.0378589	0.00340031
46.25	289.8	-0.0301048	0.00441104	0.0278822	0.00155506
46.25	293.4	-0.0123065	0.00644659	0.00591156	-0.00914642
46.25	297	0.0045087	0.0116489	-0.0048456	-0.00429264
48.75	1.89	-0.0287309	0.028959	0.0136896	-0.0359133
48.75	5.68	-0.0441767	0.0444271	0.0224988	-0.0583768
48.75	9.47	-0.0451591	0.0420534	0.032575	-0.0502665
48.75	13.26	-0.0252787	0.0321626	0.0214014	-0.0460762
48.75	17.05	-0.0341002	0.0282695	0.0308622	-0.0531934
48.75	20.84	-0.0208796	0.0495788	0.0139869	-0.0823804
48.75	24.63	-0.019644	0.0537551	0.0184169	-0.0770125
48.75	28.42	-0.000642292	0.0347209	-0.000425018	-0.0692752
48.75	32.21	-0.00861063	0.0306315	0.00265927	-0.0665249
48.75	36	-0.00945312	0.0306894	0.00770671	-0.0716702
48.75	39.79	0.00629165	0.0221339	-0.0116738	-0.0441642
48.75	43.58	-0.00567955	0.017204	0.00158245	-0.0459993
48.75	47.37	-0.0261449	0.0131257	0.0175101	-0.0303661
48.75	51.16	-0.0380371	0.00703848	0.0316956	-0.017097
48.75	54.95	-0.0587484	0.00387787	0.0442476	-0.00802895
48.75	58.74	-0.0660709	-0.00127492	0.0636541	0.0105116
48.75	62.53	-0.0704343	-0.00514858	0.0699934	0.0140068
48.75	66.32	-0.0653331	-0.00726076	0.0733224	0.0132697
48.75	70.11	-0.062874	-0.00145674	0.0781419	0.00944696
48.75	73.89	-0.0547616	0.00445874	0.0692311	0.001049
48.75	77.68	-0.0523703	0.00673794	0.071427	-0.00155454
48.75	81.47	-0.0512683	0.0136487	0.0688768	-0.0282217
48.75	85.26	-0.0482843	0.0174471	0.0666238	-0.03096
48.75	89.05	-0.0254333	0.0192132	0.0448756	-0.0253316
48.75	92.84	-0.0149765	0.0114577	0.0344737	-0.0197813
48.75	96.63	-0.0190547	0.0157331	0.0338585	-0.0207301
48.75	100.42	-0.0138173	0.0116756	0.0382141	-0.0129264
48.75	104.21	-0.00589447	-0.000338701	0.0160496	0.00526234
48.75	108	-0.00152874	0.00179222	0.00263829	0.00627407
48.75	111.79	-0.00556519	0.00582723	0.0200466	-0.000671801
48.75	115.58	-0.00893678	-0.00786227	0.0317415	0.0169344
48.75	119.37	-0.0151733	-0.0012623	0.0286802	-0.0141856
48.75	123.16	-0.00643896	0.0136878	0.0114791	-0.0272828
48.75	126.95	-0.00357407	0.0316316	0.0015108	-0.0406573
48.75	130.74	0.000579359	0.0281618	0.00117987	-0.0254169
48.75	134.53	-0.00298133	0.0215312	0.00209523	-0.0142736
48.75	138.32	0.00370199	0.00279307	-0.00993624	-0.00179184
48.75	236.84	0.0227962	0.0192643	0.000576032	-0.0456646
48.75	240.63	-0.0113371	0.0127187	0.0241392	-0.0234541
48.75	244.42	-0.0196558	0.00656755	0.0235026	-0.0080794
48.75	248.21	-0.0144641	-0.00307956	0.0235943	0.0259448
48.75	252	-0.0165884	-0.00421634	0.0160886	0.0156279
48.75	255.79	-0.0384087	-0.000729097	0.0462655	0.0159035
48.75	259.58	-0.0422159	0.00314421	0.0494127	0.00842535
48.75	263.37	-0.0486829	0.00195357	0.0660616	-0.00851392
48.75	267.16	-0.0501977	0.0012568	0.0570832	0.00338862
48.75	270.95	-0.0415444	-0.00514367	0.0414509	0.00128405
48.75	274.74	-0.0333568	-0.00634654	0.0285012	0.00607097
48.75	278.53	-0.0355531	-0.00238916	0.0306856	0.00576415
48.75	282.32	-0.0409797	0.00287253	0.033035	-0.00311258
48.75	286.1	-0.03658	0.00663334	0.0296436	-0.000280836
48.75	289.89	-0.0270525	-0.00205853	0.0194906	0.00409434
48.75	293.68	-0.0172047	-0.00176563	0.0115321	0.0110493
48.75	305.05	-0.0344447	0.00681632	0.0237703	-0.00138623
48.75	358.1	-0.0258175	0.0119887	0.0119154	-0.0156605
51.25	2	-0.0114089	0.0334999	0.00992682	-0.0339319
51.25	6	-0.03374	0.0463251	0.0211696	-0.0578443
51.25	10	-0.0420185	0.0381968	0.0332645	-0.0441341
51.25	14	-0.0242899	0.0362826	0.0255564	-0.0461997
51.25	18	-0.0283252	0.0379561	0.0235293	-0.0579604
51.25	22	-0.0257531	0.0460637	0.0203772	-0.0514069
51.25	26	-0.0249353	0.0438858	0.0246993	-0.0618493
51.25	30	-0.017989	0.04146	0.0225861	-0.0735572
51.25	34	-0.0515892	0.0453222	0.0417708	-0.0653839
51.25	38	-0.0620116	0.0270281	0.0476977	-0.0498192
51.25	42	-0.0402861	0.0172133	0.022166	-0.0248794
51.25	46	-0.0446145	0.0135156	0.0244229	-0.0262079
51.25	50	-0.0440133	0.00826019	0.0371598	-0.0185841
51.25	54	-0.0516119	0.00789849	0.049378	-0.00213101
51.25	58	-0.0497487	-0.00059249	0.0482055	0.00476195
51.25	62	-0.0560572	-0.000296507	0.0573782	0.0147418
51.25	66	-0.0624833	0.00134014	0.067241	0.00309191
51.25	70	-0.0590358	-0.00110769	0.066581	0.0107179
51.25	74	-0.0520979	0.00873582	0.0611238	-0.00483128
51.25	78	-0.0445843	0.00945721	0.0532748	-0.0117095
51.25	82	-0.0591505	0.00873007	0.0666511	-0.0118994
51.25	86	-0.0422082	0.0192276	0.0525252	-0.0246317
51.25	90	-0.0166342	0.0218128	0.0285812	-0.0253428
51.25	94	-0.0159282	0.0178826	0.0319629	-0.0318059
51.25	98	-0.0211511	0.0288494	0.0404526	-0.0420796
51.25	102	-0.00758587	0.0209876	0.0102114	-0.0173998
51.25	106	-0.00109606	0.00105038	0.00957045	0.00536431
51.25	110	-0.00458935	0.0039329	0.0116888	0.00783908
51.25	114	-0.00942086	0.00864311	0.0214325	-0.00385859
51.25	118	-0.0143911	0.00178862	0.0198785	-0.00956077
51.25	122	-0.00507638	0.00633555	-0.00101189	-0.017143
51.25	126	-0.00741813	0.0255917	0.0146255	-0.0425888
51.25	130	-0.0130769	0.0272972	0.0202899	-0.0311766
51.25	134	-0.0112144	0.0209918	0.0170533	-0.0182022
51.25	138	-0.00691901	0.00449976	0.0142859	-0.00346973
51.25	142	-0.0123597	0.0151523	0.0173145	-0.0117351
51.25	234	0.00439628	0.0419118	0.0122537	-0.0650958
51.25	238	-0.0138361	0.0218695	0.019626	-0.042748
51.25	242	-0.0128279	0.00767253	0.0162881	-0.0174024
51.25	246	-0.0209227	-0.0070607	0.02401	0.0109017
51.25	250	-0.0289454	-0.00811603	0.0350281	0.0141323
51.25	254	-0.0401374	-0.00326681	0.0519498	0.0169637
51.25	258	-0.0520227	-0.000584642	0.0579277	0.0158887
51.25	262	-0.0550513	-0.00496713	0.0718418	0.00941802
51.25	266	-0.043688	-0.00258609	0.0503133	0.00582257
51.25	270	-0.0348199	0.004056	0.0353689	-0.00240209
51.25	274	-0.0308782	0.00397696	0.0225148	-0.0105453
51.25	278	-0.0317495	0.00641497	0.0288309	-0.0175253
51.25	282	-0.0400752	0.00269241	0.0312558	-0.0101499
51.25	286	-0.036554	0.00345242	0.0319077	0.000180694
51.25	290	-0.0195272	-0.000461415	0.0115193	0.000368223
51.25	294	-0.0263158	-0.00571293	0.0197658	0.00731335
51.25	298	-0.0181727	0.00939108	0.00701787	-0.00442323
51.25	302	-0.0231073	0.0136025	0.0102687	-0.00796177
51.25	358	-0.0176365	0.0266725	0.00642713	-0.0239478
53.75	10.59	-0.0406257	0.0367337	0.0294342	-0.0393537
53.75	14.82	-0.0176634	0.0361645	0.0122289	-0.0489274
53.75	19.06	-0.0307074	0.0389768	0.0242719	-0.0520991
53.75	23.29	-0.0462145	0.0407075	0.0378768	-0.0496128
53.75	27.53	-0.0572704	0.0454754	0.0492532	-0.0572612
53.75	31.76	-0.0598026	0.0443514	0.0616652	-0.0581861
53.75	36	-0.0663227	0.0308547	0.0621392	-0.0400067
53.75	40.24	-0.0607568	0.019343	0.0538418	-0.0226574
53.75	44.47	-0.0548802	0.0185123	0.0498548	-0.014426
53.75	48.71	-0.0478647	0.0106506	0.0379465	-0.00546515
53.75	52.94	-0.0557267	0.00176243	0.0551093	0.00431604
53.75	57.18	-0.0477951	0.00182231	0.0484374	0.00394154
53.75	61.41	-0.0457614	0.0127689	0.0546778	-0.0095317
53.75	65.65	-0.0581672	0.0154646	0.0618748	-0.0111914
53.75	69.88	-0.05742	0.011101	0.0632	-0.0206563
53.75	74.12	-0.0582898	0.00859904	0.0653442	-0.0293782
53.75	78.35	-0.065775	0.00412397	0.079903	-0.0119331
53.75	82.59	-0.0715441	0.00600441	0.0783245	-0.0198924
53.75	86.82	-0.0522809	0.0148979	0.061811	-0.030853
53.75	91.06	-0.0294014	0.0159919	0.0340465	-0.0192372
53.75	95.29	-0.0132326	0.0249636	0.0187182	-0.0332768
53.75	99.53	-0.0110005	0.0270303	0.019336	-0.0331721
53.75	103.76	0.00146602	0.0164983	-0.00317201	-0.027437
53.75	108	0.00270208	0.00479769	-0.00364893	0.000862947
53.75	112.24	-0.00805686	-0.000233435	0.0136994	0.00950364
53.75	116.47	-0.0130728	0.00106688	0.0210029	-0.0024324
53.75	120.71	-0.0131276	0.00219265	0.0261835	-0.00940796
53.75	124.94	-0.0110155	0.014209	0.0266879	-0.0206023
53.75	129.18	-0.01237	0.0252406	0.0184395	-0.0343676
53.75	133.41	-0.0214249	0.00507299	0.0392841	0.000102133
53.75	137.65	-0.0291165	-0.00318285	0.047542	0.0155349
53.75	158.82	-0.00461743	0.0379175	-0.00416645	-0.024323
53.75	230.82	-0.0343949	0.0294285	0.0380121	-0.0271688
53.75	235.06	-0.0209037	0.0317925	0.0261299	-0.0464565
53.75	239.29	-0.00948702	0.00904697	0.0220944	-0.0226558
53.75	243.53	-0.00973912	-0.00337255	0.0107329	-0.00535063
53.75	247.76	-0.0261199	-0.00859862	0.0348017	0.00824958
53.75	252	-0.0280325	-0.00422522	0.0314176	-0.00220751
53.75	256.24	-0.0428278	-0.0034423	0.0542786	0.0094426
53.75	260.47	-0.0318681	-0.00445591	0.0364111	0.0150449
53.75	264.71	-0.0283283	-0.00445947	0.0334701	0.00605706
53.75	268.94	-0.0266079	-0.00180375	0.0330346	-0.00219442
53.75	273.18	-0.0322826	0.00204685	0.0388198	-0.00870368
53.75	277.41	-0.0542741	0.00684906	0.0607851	-0.0175429
53.75	281.65	-0.069204	0.00310099	0.0718799	-0.0138578
53.75	285.88	-0.0505094	-0.00197941	0.0578623	-0.000923233
53.75	290.12	-0.0446975	-0.0115827	0.0459205	0.00855953
53.75	294.35	-0.0336235	-0.00145007	0.0309903	0.000535671
53.75	298.59	-0.0271671	0.00957707	0.0212944	-0.00773776
53.75	302.82	-0.0382464	0.0106602	0.0313975	-0.00596922
53.75	353.65	0.0102224	0.00373254	-0.0214781	0.00563093
53.75	357.88	-0.0127747	0.0142271	0.00351347	-0.00762889
56.25	11.25	-0.0394594	0.0313118	0.0190506	-0.0278675
56.25	24.75	-0.0608698	0.0456852	0.0541485	-0.0511039
56.25	29.25	-0.0695883	0.0431855	0.0597993	-0.0516837
56.25	33.75	-0.0654118	0.0504006	0.0619235	-0.053691
56.25	38.25	-0.0573232	0.0307544	0.0538311	-0.0350898
56.25	42.75	-0.0620359	0.023115	0.0661951	-0.0261231
56.25	47.25	-0.057435	0.0242881	0.0613401	-0.0189386
56.25	51.75	-0.0582987	0.0116972	0.0558836	-0.00913879
56.25	56.25	-0.0580303	0.0125034	0.0582633	-0.0146915
56.25	60.75	-0.0461113	0.0191916	0.0518069	-0.021293
56.25	65.25	-0.056488	0.02365	0.0628343	-0.0153773
56.25	69.75	-0.0699535	0.0118198	0.0800989	-0.0126784
56.25	74.25	-0.0624094	0.00352908	0.0693487	-0.0208785
56.25	78.75	-0.061037	-0.00184946	0.0638373	-0.00669167
56.25	83.25	-0.0602282	0.00255947	0.0619303	-0.0109752
56.25	87.75	-0.0457755	0.00870336	0.058958	-0.0170004
56.25	92.25	-0.0203947	0.0128036	0.0327542	-0.0197499
56.25	96.75	-0.00463729	0.0158733	0.00770619	-0.0137669
56.25	101.25	0.000816249	0.0067302	0.00350389	-0.00216899
56.25	105.75	0.0105439	0.00980696	-0.0113873	-0.00170278
56.25	110.25	0.00454329	-0.00322829	-0.00487546	0.0128631
56.25	114.75	-0.00359581	-0.00985446	-0.00265427	0.0127814
56.25	119.25	-0.0137361	-0.00314174	0.0216748	3.47036e-05
56.25	123.75	-0.00964335	0.00927861	0.0119523	-0.0130795
56.25	128.25	-0.0190755	0.0129014	0.0358414	-0.0198073
56.25	132.75	-0.0318377	0.00203981	0.048974	-0.00675159
56.25	137.25	-0.0293649	-0.0113482	0.0432574	0.0124292
56.25	159.75	-0.0148374	0.0308101	0.0179374	-0.0104347
56.25	227.25	-0.0532336	0.0111896	0.0466147	-0.0054235
56.25	231.75	-0.0463051	0.010955	0.0534358	-0.00686591
56.25	236.25	-0.022062	0.0111952	0.0298608	-0.00761031
56.25	240.75	-0.0197481	-0.00885173	0.0204492	0.00978834
56.25	245.25	-0.0301869	-0.0111656	0.0375087	0.0139345
56.25	249.75	-0.0349455	-0.00529874	0.037382	0.0121894
56.25	254.25	-0.0306044	-0.00895037	0.0320977	0.00772834
56.25	258.75	-0.0201094	-0.00311028	0.0222425	0.00044515
56.25	263.25	-0.0173177	-0.00867437	0.025459	0.00320431
56.25	267.75	-0.040581	-0.010217	0.0560356	0.00527496
56.25	272.25	-0.0730636	0.0137139	0.108195	-0.0193891
56.25	285.75	-0.0576071	0.00547401	0.0828801	-0.00550971
56.25	290.25	-0.047566	-0.0036673	0.0662234	-0.00397289
56.25	294.75	-0.0365081	0.00922509	0.0506314	-0.0065432
56.25	357.75	0.00450764	0.0145384	-0.00942073	-0.00781649
58.75	7.2	-0.0707469	0.0240439	0.0525646	-0.00319672
58.75	12	-0.0604942	0.0227202	0.0442056	-0.0150159
58.75	16.8	-0.0524342	0.0307976	0.0383047	-0.0365968
58.75	26.4	-0.0589697	0.0538336	0.0485247	-0.0560449
58.75	31.2	-0.0678877	0.0480008	0.0617584	-0.051546
58.75	36	-0.0628161	0.0450545	0.0586854	-0.0542066
58.75	40.8	-0.0549965	0.0393787	0.0573451	-0.0432633
58.75	45.6	-0.0464523	0.0394984	0.0448228	-0.03796
58.75	50.4	-0.0438969	0.0242849	0.0307656	-0.0278473
58.75	55.2	-0.0421756	0.0194666	0.0362469	-0.0205249
58.75	60	-0.0421465	0.0280306	0.0419238	-0.0171318
58.75	64.8	-0.0555666	0.0196	0.0589273	-0.0150813
58.75	69.6	-0.0525264	0.00909073	0.052787	-0.00197573
58.75	74.4	-0.0532522	0.00644641	0.0562851	-0.0125725
58.75	79.2	-0.043621	0.00639931	0.0453601	-0.0142137
58.75	84	-0.0373934	0.00657784	0.0396061	-0.0163526
58.75	88.8	-0.0292846	0.00378315	0.0418339	-0.0086724
58.75	93.6	-0.00691761	0.00735386	0.0240673	-0.0196246
58.75	98.4	0.00162521	0.00301263	0.00173891	0.00348418
58.75	103.2	0.00742775	-0.00756134	-0.00370044	0.0203045
58.75	108	0.00738218	-0.00578754	-0.0151329	0.0273761
58.75	112.8	7.42775e-05	-0.0159694	-0.00201575	0.0343055
58.75	117.6	-0.0109097	-0.0189276	0.0193672	0.0277791
58.75	122.4	-0.0160407	-0.00889825	0.0197253	0.0134702
58.75	127.2	-0.0230625	-0.00325604	0.0329847	-0.00145
58.75	132	-0.0335525	0.00304001	0.0471458	-0.0109059
58.75	136.8	-0.0154859	-0.0114979	0.032325	0.0136816
58.75	141.6	-0.0279235	-0.0185981	0.0439823	0.0194011
58.75	160.8	-0.0252694	0.0220338	0.0209891	-0.00547043
58.75	204	-0.106064	0.021887	0.0804157	-0.00911634
58.75	223.2	-0.0611582	0.00452588	0.0481841	0.00631058
58.75	228	-0.0593663	-0.00251774	0.0589468	-0.00215613
58.75	232.8	-0.0267098	0.00853471	0.033237	-0.00371122
58.75	237.6	-0.0167345	0.00704412	0.0210237	-0.0126311
58.75	242.4	-0.0168609	-0.00784081	0.0161122	0.0175059
58.75	247.2	-0.0287966	-0.00513279	0.0373818	0.0119979
58.75	252	-0.0271241	-0.0120434	0.0346868	0.0184046
58.75	256.8	-0.0237081	-0.011079	0.0294616	0.0194083
58.75	261.6	-0.0141666	-0.0173635	0.0240631	0.0125152
58.75	285.6	-0.0552936	-0.00808411	0.0768046	0.00477498
58.75	290.4	-0.0490199	0.000480187	0.0725441	-0.00440337
58.75	295.2	-0.0478747	0.0132975	0.061244	-0.0106587

## Sheet: Fig3a
K	2001-2008										K	2009-2018
0.0245	0.026	0.065	0.027	0.0265	0.0655	0.0285	0.077	0.077			0.0635	0.0645	0.065	0.0655	0.0655	0.0275	0.0275	0.0285	0.1055
0.0735	0.078	0.115	0.081	0.0795	0.1165	0.0855	0.131	0.131			0.1105	0.1135	0.115	0.1165	0.1165	0.0825	0.0825	0.0855	0.1565
0.1225	0.13	0.165	0.135	0.1325	0.1675	0.1425	0.185	0.185			0.1575	0.1625	0.165	0.1675	0.1675	0.1375	0.1375	0.1425	0.2075
0.1715	0.182	0.215	0.189	0.1855	0.2185	0.1995	0.239	0.239			0.2045	0.2115	0.215	0.2185	0.2185	0.1925	0.1925	0.1995	0.2585
0.2205	0.234	0.265	0.243	0.2385	0.2695	0.2565	0.293	0.293			0.2515	0.2605	0.265	0.2695	0.2695	0.2475	0.2475	0.2565	0.3095
0.2695	0.286	0.315	0.297	0.2915	0.3205	0.3135	0.347	0.347			0.2985	0.3095	0.315	0.3205	0.3205	0.3025	0.3025	0.3135	0.3605
0.3185	0.338	0.365	0.351	0.3445	0.3715	0.3705	0.401	0.401			0.3455	0.3585	0.365	0.3715	0.3715	0.3575	0.3575	0.3705	0.4115
0.3675	0.39	0.415	0.405	0.3975	0.4225	0.4275	0.455	0.455			0.3925	0.4075	0.415	0.4225	0.4225	0.4125	0.4125	0.4275	0.4625
0.4165	0.442	0.465	0.459	0.4505	0.4735	0.4845	0.509	0.509			0.4395	0.4565	0.465	0.4735	0.4735	0.4675	0.4675	0.4845	0.5135
0.4655	0.494	0.515	0.513	0.5035	0.5245	0.5415	0.563	0.563			0.4865	0.5055	0.515	0.5245	0.5245	0.5225	0.5225	0.5415	0.5645
0.5145	0.546	0.565	0.567	0.5565	0.5755	0.5985	0.617	0.617			0.5335	0.5545	0.565	0.5755	0.5755	0.5775	0.5775	0.5985	0.6155
0.5635	0.598	0.615	0.621	0.6095	0.6265	0.6555	0.671	0.671			0.5805	0.6035	0.615	0.6265	0.6265	0.6325	0.6325	0.6555	0.6665
0.6125	0.65	0.665	0.675	0.6625	0.6775	0.7125	0.725	0.725			0.6275	0.6525	0.665	0.6775	0.6775	0.6875	0.6875	0.7125	0.7175
0.6615	0.702	0.715	0.729	0.7155	0.7285	0.7695	0.779	0.779			0.6745	0.7015	0.715	0.7285	0.7285	0.7425	0.7425	0.7695	0.7685
0.7105	0.754	0.765	0.783	0.7685	0.7795	0.8265	0.833	0.833			0.7215	0.7505	0.765	0.7795	0.7795	0.7975	0.7975	0.8265	0.8195
PDF	2001-2008										PDF	2009-2018
0.00460369	0.00125882	0.022446	0.000229405	0.000492429	0.00721496	0.000316092	0.00239496	0.000525855			0.123752	0.0366986	0.0125879	0.00999569	0.00841084	0.000192614	0.000434039	0.000133648	0.00093394
0.357937	0.161381	0.217566	0.0340667	0.0234725	0.0620035	0.0105575	0.012488	0.00315513			0.869001	0.377471	0.152114	0.101606	0.08241	0.0149597	0.0089288	0.0042099	0.00910592
1.47088	0.814458	0.647887	0.195683	0.142066	0.164892	0.0498793	0.0406288	0.0136722			2.0782	1.1419	0.535581	0.367161	0.262111	0.0919412	0.0482403	0.0187775	0.0291856
2.55678	1.59014	1.32976	0.547361	0.347573	0.340005	0.122897	0.0790337	0.032866			3.07461	1.98247	1.23295	0.856538	0.540234	0.242694	0.111672	0.0456407	0.04623
3.49305	2.48114	2.26528	1.13269	0.67471	0.548111	0.226954	0.123768	0.0596846			3.7025	2.86374	2.21666	1.42382	0.864375	0.444939	0.209021	0.084599	0.0828872
3.62828	3.16569	3.04993	1.84167	1.08835	0.800785	0.367236	0.196814	0.105434			3.41344	3.37477	2.9865	2.06705	1.28937	0.694888	0.331172	0.142402	0.12258
3.04419	3.30038	3.15895	2.4879	1.56519	1.16409	0.606075	0.339229	0.156179			2.68326	3.26593	3.25443	2.51593	1.77962	1.05283	0.554701	0.233282	0.205
2.19366	2.80214	2.81745	2.74965	2.07699	1.60871	0.97881	0.605241	0.283173			1.9024	2.61733	2.90992	2.76943	2.22491	1.46888	0.872418	0.443109	0.340655
1.45879	2.00656	2.31835	2.73474	2.4912	2.10466	1.54809	1.14513	0.493252			1.31515	1.8901	2.35208	2.69255	2.58172	1.9915	1.38372	0.83924	0.587682
0.900022	1.28098	1.70349	2.50499	2.77131	2.6067	2.47089	2.17454	0.986242			0.854388	1.21105	1.78668	2.44534	2.78908	2.55503	2.08171	1.66351	1.02733
0.582367	0.783491	1.1898	2.04297	2.85502	3.14888	3.7981	4.11933	2.37976			0.555284	0.755941	1.2348	1.99842	2.78795	3.16093	3.13128	3.26916	2.08782
0.388436	0.481877	0.745847	1.37655	2.49908	3.38832	4.73139	6.27309	5.95636			0.365775	0.486568	0.781905	1.41073	2.35059	3.42025	4.38683	5.87168	5.3391
0.215798	0.269891	0.40547	0.690166	1.68715	2.81361	2.44522	3.00559	6.56215			0.225584	0.292091	0.405064	0.743391	1.56013	2.52742	4.11369	4.34569	7.20278
0.097253	0.0825787	0.115917	0.172054	0.580738	0.816492	0.184914	0.391747	1.40956			0.0963527	0.10011	0.125349	0.195071	0.464133	0.505484	0.930517	0.569874	2.43688
0.0161129	0.00881175	0.0118643	0.00779978	0.0645903	0.0333692	0.00252874	0.00949431	0.0765119			0.016896	0.0119832	0.0133829	0.0108201	0.0228063	0.00988753	0.0174856	0.0125629	0.0896583

## Sheet: Fig3b
mu
ACCESS1.3	0.328787	0.38066	0.432533	0.484406	0.536279	0.588152	0.640026	0.691899	0.743772
BCC-CSM1.1(m)	0.286164	0.336806	0.387448	0.43809	0.488732	0.539374	0.590016	0.640659	0.691301
CanESM2	0.339866	0.389077	0.438289	0.4875	0.536711	0.585922	0.635133	0.684344	0.733555
CCSM4	0.337034	0.383206	0.429379	0.475551	0.521723	0.567895	0.614067	0.660239	0.706412
CMCC-CMS	0.244669	0.299389	0.354109	0.408828	0.463548	0.518268	0.572988	0.627707	0.682427
CSIRO-Mk3.6.0	0.326201	0.378044	0.429888	0.481731	0.533575	0.585418	0.637262	0.689105	0.740948
EC-EARTH	0.304787	0.353528	0.402269	0.45101	0.499751	0.548492	0.597232	0.645973	0.694714
GFDL-CM3	0.304625	0.357681	0.410737	0.463792	0.516848	0.569904	0.62296	0.676016	0.729072
INM-CM4	0.371695	0.415947	0.460199	0.504451	0.548703	0.592955	0.637207	0.681459	0.725711
IPSL-CM5A	0.24158	0.301376	0.361172	0.420969	0.480765	0.540561	0.600357	0.660153	0.71995
MPI-ESM-MR	0.33563	0.38126	0.426891	0.472521	0.518152	0.563783	0.609413	0.655044	0.700674
CERES	0.29729	0.345158	0.393025	0.440893	0.488761	0.536628	0.584496	0.632364	0.680231
sigma
ACCESS1.3	0.141325	0.148191	0.144311	0.140039	0.123192	0.11039	0.0930125	0.088416	0.0792377
BCC-CSM1.1(m)	0.160092	0.163551	0.170143	0.171853	0.160076	0.144171	0.126433	0.107613	0.0844763
CanESM2	0.150682	0.151912	0.161429	0.15981	0.148777	0.127896	0.101124	0.0820435	0.059606
CCSM4	0.153568	0.148507	0.151936	0.155931	0.152956	0.141053	0.119524	0.0947404	0.0730394
CMCC-CMS	0.135326	0.153767	0.16477	0.171848	0.176101	0.16928	0.149333	0.116377	0.0921833
CSIRO-Mk3.6.0	0.142992	0.151782	0.154901	0.14435	0.125352	0.111427	0.102839	0.0818961	0.0608132
EC-EARTH	0.156635	0.16213	0.127629	0.112762	0.122253	0.108942	0.0959917	0.0688271	0.0534507
GFDL-CM3	0.129686	0.139745	0.149183	0.145082	0.141716	0.125113	0.104237	0.0837062	0.0620715
INM-CM4	0.135663	0.139597	0.141058	0.137451	0.128397	0.107144	0.0911358	0.07967	0.0482286
IPSL-CM5A	0.131886	0.128636	0.133197	0.152802	0.145885	0.131201	0.108534	0.0845747	0.0655679
MPI-ESM-MR	0.16118	0.164855	0.170953	0.169528	0.155275	0.13762	0.114939	0.0953439	0.0710609
CERES	0.115033	0.121644	0.126481	0.127445	0.128658	0.125566	0.107037	0.0866122	0.0743713

## Sheet: Fig3c
mu
ACCESS1.3	0.354723	0.406596	0.45847	0.510343	0.562216	0.614089	0.665962	0.717835
BCC-CSM1.1(m)	0.311485	0.362127	0.412769	0.463411	0.514053	0.564695	0.615338	0.66598
CanESM2	0.364472	0.413683	0.462894	0.512105	0.561316	0.610528	0.659739	0.70895
CCSM4	0.36012	0.406293	0.452465	0.498637	0.544809	0.590981	0.637153	0.683326
CMCC-CMS	0.272029	0.326749	0.381468	0.436188	0.490908	0.545628	0.600348	0.655067
CSIRO-Mk3.6.0	0.352122	0.403966	0.455809	0.507653	0.559496	0.61134	0.663183	0.715027
EC-EARTH	0.329157	0.377898	0.426639	0.47538	0.524121	0.572862	0.621603	0.670344
GFDL-CM3	0.331153	0.384209	0.437265	0.49032	0.543376	0.596432	0.649488	0.702544
INM-CM4	0.393821	0.438073	0.482325	0.526577	0.570829	0.615081	0.659333	0.703585
IPSL-CM5A	0.271478	0.331274	0.391071	0.450867	0.510663	0.570459	0.630255	0.690051
MPI-ESM-MR	0.358445	0.404075	0.449706	0.495337	0.540967	0.586598	0.632229	0.677859
CERES	0.321224	0.369091	0.416959	0.464827	0.512694	0.560562	0.60843	0.656297
dsigma/dmu
ACCESS1.3	0.132362	-0.0748015	-0.0823573	-0.324778	-0.246792	-0.335001	-0.0886107	-0.176937
BCC-CSM1.1(m)	0.0683148	0.13017	0.0337553	-0.232558	-0.314057	-0.350273	-0.371626	-0.456863
CanESM2	0.0249917	0.193397	-0.0329034	-0.224204	-0.424306	-0.544031	-0.387725	-0.455944
CCSM4	-0.109606	0.0742601	0.086529	-0.0644325	-0.257799	-0.466278	-0.53677	-0.470003
CMCC-CMS	0.336999	0.201082	0.129355	0.0777212	-0.124657	-0.364524	-0.602261	-0.442147
CSIRO-Mk3.6.0	0.169549	0.0601675	-0.203525	-0.36645	-0.268582	-0.165659	-0.403966	-0.406665
EC-EARTH	0.112738	-0.707833	-0.30503	0.194719	-0.273083	-0.265705	-0.557326	-0.315473
GFDL-CM3	0.189592	0.177887	-0.0772864	-0.0634513	-0.312924	-0.393476	-0.386962	-0.407772
INM-CM4	0.0888811	0.0330155	-0.0814945	-0.204607	-0.480279	-0.361741	-0.259102	-0.710507
IPSL-CM5A	-0.0543524	0.0762661	0.327875	-0.115675	-0.245572	-0.379066	-0.400689	-0.317859
MPI-ESM-MR	0.0805377	0.133634	-0.0312316	-0.312363	-0.386909	-0.497054	-0.429424	-0.532165
CERES	0.13812	0.101043	0.0201495	0.0253282	-0.0645816	-0.387086	-0.426699	-0.255724

## Sheet: Fig4a
https://github.com/jy8/solar

## Sheet: Fig4b
mu
0.328571	0.385714	0.442857	0.5	0.557143	0.614286	0.671429
0.328571	0.385714	0.442857	0.5	0.557143	0.614286	0.671429
0.328571	0.385714	0.442857	0.5	0.557143	0.614286	0.671429
0.328571	0.385714	0.442857	0.5	0.557143	0.614286	0.671429
0.328571	0.385714	0.442857	0.5	0.557143	0.614286	0.671429
0.328571	0.385714	0.442857	0.5	0.557143	0.614286	0.671429
0.328571	0.385714	0.442857	0.5	0.557143	0.614286	0.671429
0.328571	0.385714	0.442857	0.5	0.557143	0.614286	0.671429
0.328571	0.385714	0.442857	0.5	0.557143	0.614286	0.671429
LOLP_D
0.1	0.1	0.1	0.1	0.1	0.1	0.1
0.2	0.2	0.2	0.2	0.2	0.2	0.2
0.3	0.3	0.3	0.3	0.3	0.3	0.3
0.4	0.4	0.4	0.4	0.4	0.4	0.4
0.5	0.5	0.5	0.5	0.5	0.5	0.5
0.6	0.6	0.6	0.6	0.6	0.6	0.6
0.7	0.7	0.7	0.7	0.7	0.7	0.7
0.8	0.8	0.8	0.8	0.8	0.8	0.8
0.9	0.9	0.9	0.9	0.9	0.9	0.9
Ls
-0.27389	-0.410484	-0.477297	-0.610387	-0.778174	-1.08983	-1.59879
-0.528303	-0.685581	-0.782158	-0.965054	-1.22312	-1.68513	-2.38288
-0.722572	-0.88064	-1.00016	-1.19941	-1.51083	-2.05373	-2.87789
-0.854794	-1.00239	-1.13239	-1.33122	-1.66851	-2.26052	-3.14577
-0.920453	-1.04723	-1.17678	-1.3642	-1.7103	-2.30578	-3.12131
-0.910396	-1.01216	-1.13065	-1.2895	-1.61261	-2.13499	-2.76907
-0.813042	-0.896098	-0.989766	-1.09272	-1.33851	-1.70642	-2.09071
-0.63261	-0.700854	-0.750729	-0.767637	-0.866461	-1.02692	-1.17837
-0.376705	-0.420802	-0.414839	-0.345372	-0.28571	-0.262935	-0.283278

[truncated: 7 more sheets: Fig4c, Fig4d, Fig5, Fig.S1, Fig.S2, Fig.S3, Fig.S13]
